# Supplementary material for: An eukaryotic elongation factor 2 from Medicago falcata (MfEF2) confers cold tolerance
Source: BMC Plant Biol. 2019 May 27;19:218. doi: 10.1186/s12870-019-1826-7 (PMC6537394; doi:10.1186/s12870-019-1826-7)
Supplement: Supplementary file 4 — Table S2. List of upregulated and downregulated proteins identified and quantified by iTRAQ analysis in transgenic plant versus the wild type (XLS 469 kb) (XLS 468 kb) [file 12870_2019_1826_MOESM4_ESM.xls]

GeneID	WT.1_113	WT.2_114	EF2OE.1_115	EF2OE.2_116	WT	OE	log2_FC(OE/WT)	Pvalue	fdr	Symbol	Description	KEGG_A_class	KEGG_B_class	Pathway	K_ID	GO Component	GO Function	GO Process
rna4590	1	1.063	0.49	0.517	1.0315	0.5035	-1.034680138	0.003198112	0.107165386	LOC107768292	PREDICTED: 50S ribosomal protein L12, chloroplastic [Nicotiana tomentosiformis]	Genetic Information Processing	Translation	ko03010//Ribosome	K02935	GO:0044444//cytoplasmic part;GO:0043231//intracellular membrane-bounded organelle;GO:0043227//membrane-bounded organelle;GO:0030529//intracellular ribonucleoprotein complex;GO:0032991//macromolecular complex;GO:0009536//plastid;GO:0005622//intracellular;GO:0043229//intracellular organelle;GO:0005737//cytoplasm;GO:0043226//organelle;GO:0044424//intracellular part;GO:1990904//ribonucleoprotein comp…	GO:0005198//structural molecule activity	GO:0043170//macromolecule metabolic process;GO:0071704//organic substance metabolic process;GO:0010467//gene expression;GO:0008152//metabolic process
rna31716	1	1.039	0.574	0.55	1.0195	0.562	-0.85921974	0.002309066	0.107165386	LOC107830508	PREDICTED: chlorophyll a-b binding protein CP24 10A, chloroplastic-like [Nicotiana tabacum]	Metabolism	Energy metabolism	ko00196//Photosynthesis - antenna proteins	K08917	GO:0044436//thylakoid part;GO:0043234//protein complex;GO:0005623//cell;GO:0034357//photosynthetic membrane;GO:0044464//cell part;GO:0009521//photosystem;GO:0098796//membrane protein complex;GO:0009536//plastid;GO:0031224//intrinsic component of membrane;GO:0016020//membrane;GO:0043231//intracellular membrane-bounded organelle;GO:0043227//membrane-bounded organelle;GO:0044425//membrane part;GO:00…	GO:0046906//tetrapyrrole binding;GO:0005488//binding;GO:0097159//organic cyclic compound binding;GO:1901363//heterocyclic compound binding	GO:0044238//primary metabolic process;GO:0044267//cellular protein metabolic process;GO:0008152//metabolic process;GO:0043170//macromolecule metabolic process;GO:0019538//protein metabolic process;GO:0036211//protein modification process;GO:0044237//cellular metabolic process;GO:0006091//generation of precursor metabolites and energy;GO:0044260//cellular macromolecule metabolic process;GO:0009987…
rna21820	1	0.972	0.54	0.549	0.986	0.5445	-0.856655598	0.000764888	0.078230566	LOC107822513	geranylgeranyl pyrophosphate synthase 7, chloroplastic-like [Nicotiana tabacum]	Metabolism	Metabolism of terpenoids and polyketides	ko00900//Terpenoid backbone biosynthesis	K13789	-	GO:0016627//oxidoreductase activity, acting on the CH-CH group of donors;GO:0003824//catalytic activity;GO:0016491//oxidoreductase activity;GO:0016628//oxidoreductase activity, acting on the CH-CH group of donors, NAD or NADP as acceptor	GO:0044710//single-organism metabolic process;GO:0009987//cellular process;GO:0071704//organic substance metabolic process;GO:0044699//single-organism process;GO:0006629//lipid metabolic process;GO:0008152//metabolic process;GO:0006720//isoprenoid metabolic process;GO:0044255//cellular lipid metabolic process;GO:0044237//cellular metabolic process;GO:0044763//single-organism cellular process;GO:0…
rna33023	1	1.093	0.595	0.573	1.0465	0.584	-0.841532037	0.00680243	0.110675744	LOC107831545	PREDICTED: photosystem II repair protein PSB27-H1, chloroplastic [Nicotiana sylvestris]	Metabolism	Energy metabolism	ko00195//Photosynthesis	K08902	GO:0044434//chloroplast part;GO:0044444//cytoplasmic part;GO:0031977//thylakoid lumen;GO:0005622//intracellular;GO:0009536//plastid;GO:0044446//intracellular organelle part;GO:0043227//membrane-bounded organelle;GO:0031984//organelle subcompartment;GO:0043229//intracellular organelle;GO:0005623//cell;GO:0043231//intracellular membrane-bounded organelle;GO:0044422//organelle part;GO:0009507//chlor…	-	GO:0080090//regulation of primary metabolic process;GO:0043170//macromolecule metabolic process;GO:0060255//regulation of macromolecule metabolic process;GO:0019684//photosynthesis, light reaction;GO:0051246//regulation of protein metabolic process;GO:0008152//metabolic process;GO:0043623//cellular protein complex assembly;GO:0050789//regulation of biological process;GO:0016072//rRNA metabolic pr…
rna15323	1	1.148	0.621	0.602	1.074	0.6115	-0.812569589	0.015531484	0.132810037	LOC107817323	PREDICTED: chlorophyll a-b binding protein 8, chloroplastic [Nicotiana tomentosiformis]	Metabolism	Energy metabolism	ko00196//Photosynthesis - antenna proteins	K08909	GO:0009536//plastid;GO:0044434//chloroplast part;GO:0044444//cytoplasmic part;GO:0009579//thylakoid;GO:0009521//photosystem;GO:0044425//membrane part;GO:0044446//intracellular organelle part;GO:0043229//intracellular organelle;GO:0044422//organelle part;GO:0043231//intracellular membrane-bounded organelle;GO:0005622//intracellular;GO:0005623//cell;GO:0005737//cytoplasm;GO:0044436//thylakoid part;…	GO:0046906//tetrapyrrole binding;GO:0005488//binding;GO:1901363//heterocyclic compound binding;GO:0043169//cation binding;GO:0097159//organic cyclic compound binding;GO:0043167//ion binding	GO:0043412//macromolecule modification;GO:0006464//cellular protein modification process;GO:0044267//cellular protein metabolic process;GO:0008152//metabolic process;GO:0019538//protein metabolic process;GO:0044237//cellular metabolic process;GO:0036211//protein modification process;GO:0009987//cellular process;GO:0071704//organic substance metabolic process;GO:0044238//primary metabolic process;…
rna31713	1	1.064	0.608	0.579	1.032	0.5935	-0.798123036	0.005059401	0.107165386	LOC107830507	PREDICTED: chlorophyll a-b binding protein CP24 10A, chloroplastic [Nicotiana tabacum]	Metabolism	Energy metabolism	ko00196//Photosynthesis - antenna proteins	K08917	GO:0044425//membrane part;GO:0016020//membrane;GO:0043231//intracellular membrane-bounded organelle;GO:0009579//thylakoid;GO:0043234//protein complex;GO:0005737//cytoplasm;GO:0032991//macromolecular complex;GO:0044436//thylakoid part;GO:0005623//cell;GO:0044444//cytoplasmic part;GO:0043229//intracellular organelle;GO:0043226//organelle;GO:0044464//cell part;GO:0044424//intracellular part;GO:00312…	GO:1901363//heterocyclic compound binding;GO:0005488//binding;GO:0046906//tetrapyrrole binding;GO:0097159//organic cyclic compound binding	GO:0006464//cellular protein modification process;GO:0008152//metabolic process;GO:0006091//generation of precursor metabolites and energy;GO:0044238//primary metabolic process;GO:0009987//cellular process;GO:0044260//cellular macromolecule metabolic process;GO:0044237//cellular metabolic process;GO:0019538//protein metabolic process;GO:0036211//protein modification process;GO:0044267//cellular p…
rna31763	1	0.96	0.544	0.585	0.98	0.5645	-0.795808168	0.005649653	0.107165386	LOC107830543	PREDICTED: chlorophyll a-b binding protein 4, chloroplastic-like [Nicotiana sylvestris]	Metabolism	Energy metabolism	ko00196//Photosynthesis - antenna proteins	K08910	GO:0098796//membrane protein complex;GO:0044435//plastid part;GO:0044464//cell part;GO:0009521//photosystem;GO:0043231//intracellular membrane-bounded organelle;GO:0044425//membrane part;GO:0044424//intracellular part;GO:0044444//cytoplasmic part;GO:0043229//intracellular organelle;GO:0031976//plastid thylakoid;GO:0009526//plastid envelope;GO:0031967//organelle envelope;GO:0031224//intrinsic comp…	GO:1901363//heterocyclic compound binding;GO:0046906//tetrapyrrole binding;GO:0005488//binding;GO:0043167//ion binding;GO:0097159//organic cyclic compound binding;GO:0043169//cation binding	GO:0019752//carboxylic acid metabolic process;GO:0044281//small molecule metabolic process;GO:0044260//cellular macromolecule metabolic process;GO:0044237//cellular metabolic process;GO:0006811//ion transport;GO:0016053//organic acid biosynthetic process;GO:0050801//ion homeostasis;GO:0044238//primary metabolic process;GO:0009058//biosynthetic process;GO:0044711//single-organism biosynthetic proc…
rna23989	1	1.073	0.617	0.58	1.0365	0.5985	-0.792296964	0.007210177	0.110675744	LOC107824240	Synechocystis YCF37 [Theobroma cacao]	-	-	-	-	GO:0044446//intracellular organelle part;GO:0005737//cytoplasm;GO:0009507//chloroplast;GO:0005623//cell;GO:0043226//organelle;GO:0044424//intracellular part;GO:0044422//organelle part;GO:0044434//chloroplast part;GO:0044435//plastid part;GO:0009579//thylakoid;GO:0043229//intracellular organelle;GO:0044464//cell part;GO:0031984//organelle subcompartment;GO:0009536//plastid;GO:0043227//membrane-bou…	-	GO:0044237//cellular metabolic process;GO:0006139//nucleobase-containing compound metabolic process;GO:0044710//single-organism metabolic process;GO:1901360//organic cyclic compound metabolic process;GO:0006807//nitrogen compound metabolic process;GO:0046496//nicotinamide nucleotide metabolic process;GO:1901564//organonitrogen compound metabolic process;GO:0046483//heterocycle metabolic process;G…
rna2757	1	1.04	0.559	0.624	1.02	0.5915	-0.786119079	0.011235932	0.121577748	LOC107827263	PREDICTED: uncharacterized protein LOC104110180 [Nicotiana tomentosiformis]	-	-	-	-	-	-	-
rna21210	1	1.033	0.59	0.595	1.0165	0.5925	-0.778723156	0.000964657	0.078230566	LOC107821979	PREDICTED: ATP synthase delta chain, chloroplastic [Nicotiana sylvestris]	Metabolism	Energy metabolism	ko00190//Oxidative phosphorylation;ko00195//Photosynthesis	K02113	GO:0044435//plastid part;GO:0043227//membrane-bounded organelle;GO:0031975//envelope;GO:0009579//thylakoid;GO:0044434//chloroplast part;GO:0044446//intracellular organelle part;GO:0009526//plastid envelope;GO:0031976//plastid thylakoid;GO:0031984//organelle subcompartment;GO:0043226//organelle;GO:0031967//organelle envelope;GO:0044444//cytoplasmic part;GO:0009507//chloroplast;GO:0044464//cell par…	GO:0016462//pyrophosphatase activity;GO:0042623//ATPase activity, coupled;GO:0016818//hydrolase activity, acting on acid anhydrides, in phosphorus-containing anhydrides;GO:0015075//ion transmembrane transporter activity;GO:0042625//ATPase coupled ion transmembrane transporter activity;GO:0016817//hydrolase activity, acting on acid anhydrides;GO:0022857//transmembrane transporter activity;GO:00228…	GO:0009657//plastid organization;GO:0009144//purine nucleoside triphosphate metabolic process;GO:0044260//cellular macromolecule metabolic process;GO:0051186//cofactor metabolic process;GO:0010941//regulation of cell death;GO:0034641//cellular nitrogen compound metabolic process;GO:0046483//heterocycle metabolic process;GO:1901576//organic substance biosynthetic process;GO:0019748//secondary meta…
rna8798	1	1.054	0.61	0.616	1.027	0.613	-0.744477203	0.002679383	0.107165386	LOC107801920	PREDICTED: protein HHL1, chloroplastic-like [Nicotiana tabacum]	-	-	-	-	GO:0044435//plastid part;GO:0044422//organelle part;GO:0031975//envelope;GO:0005622//intracellular;GO:0031967//organelle envelope;GO:0005737//cytoplasm;GO:0044444//cytoplasmic part;GO:0009526//plastid envelope;GO:0044424//intracellular part;GO:0044446//intracellular organelle part;GO:0009536//plastid;GO:0043226//organelle;GO:0009579//thylakoid;GO:0043227//membrane-bounded organelle;GO:0043229//in…	-	GO:0016109//tetraterpenoid biosynthetic process;GO:0044710//single-organism metabolic process;GO:0044271//cellular nitrogen compound biosynthetic process;GO:0061024//membrane organization;GO:0033013//tetrapyrrole metabolic process;GO:0006720//isoprenoid metabolic process;GO:0065003//macromolecular complex assembly;GO:0097659//nucleic acid-templated transcription;GO:1901564//organonitrogen compoun…
rna16115	1	1.164	0.61	0.691	1.082	0.6505	-0.734079537	0.035440524	0.162083782	LOC107817932	PREDICTED: ycf3-interacting protein 1, chloroplastic-like [Nicotiana tabacum]	-	-	-	-	GO:0044446//intracellular organelle part;GO:0044444//cytoplasmic part;GO:0005623//cell;GO:0043226//organelle;GO:0009536//plastid;GO:0005737//cytoplasm;GO:0043227//membrane-bounded organelle;GO:0044434//chloroplast part;GO:0044424//intracellular part;GO:0044435//plastid part;GO:0043231//intracellular membrane-bounded organelle;GO:0009507//chloroplast;GO:0044422//organelle part;GO:0044464//cell par…	-	GO:0009408//response to heat;GO:0006972//hyperosmotic response;GO:0016043//cellular component organization;GO:0006996//organelle organization;GO:0006950//response to stress;GO:0006979//response to oxidative stress;GO:0009657//plastid organization;GO:0043623//cellular protein complex assembly;GO:0006970//response to osmotic stress;GO:0071840//cellular component organization or biogenesis;GO:002260…
rna29342	1	1.117	0.659	0.66	1.0585	0.6595	-0.682576705	0.013486517	0.131836892	LOC107828560	PREDICTED: translation initiation factor IF-1, chloroplastic [Nicotiana tomentosiformis]	-	-	-	-	GO:0044464//cell part;GO:0044444//cytoplasmic part;GO:0043226//organelle;GO:0043227//membrane-bounded organelle;GO:0005623//cell;GO:0005622//intracellular;GO:0043229//intracellular organelle;GO:0005737//cytoplasm;GO:0043231//intracellular membrane-bounded organelle;GO:0009536//plastid;GO:0044424//intracellular part	GO:0003723//RNA binding;GO:1901363//heterocyclic compound binding;GO:0005488//binding;GO:0003676//nucleic acid binding;GO:0008135//translation factor activity, RNA binding;GO:0097159//organic cyclic compound binding	GO:0016043//cellular component organization;GO:0006996//organelle organization;GO:1901566//organonitrogen compound biosynthetic process;GO:0044249//cellular biosynthetic process;GO:0016070//RNA metabolic process;GO:0008152//metabolic process;GO:0071840//cellular component organization or biogenesis;GO:0018130//heterocycle biosynthetic process;GO:0090304//nucleic acid metabolic process;GO:0009987/…
rna30268	1	1.117	0.659	0.66	1.0585	0.6595	-0.682576705	0.013486517	0.131836892	LOC107829303	PREDICTED: translation initiation factor IF-1, chloroplastic-like [Nicotiana tabacum]	-	-	-	-	GO:0005737//cytoplasm;GO:0009536//plastid;GO:0044444//cytoplasmic part;GO:0043229//intracellular organelle;GO:0043226//organelle;GO:0005623//cell;GO:0044424//intracellular part;GO:0005622//intracellular;GO:0043231//intracellular membrane-bounded organelle;GO:0043227//membrane-bounded organelle;GO:0044464//cell part	GO:0097159//organic cyclic compound binding;GO:1901363//heterocyclic compound binding;GO:0003723//RNA binding;GO:0003676//nucleic acid binding;GO:0005488//binding;GO:0008135//translation factor activity, RNA binding	GO:1901566//organonitrogen compound biosynthetic process;GO:0090304//nucleic acid metabolic process;GO:1901362//organic cyclic compound biosynthetic process;GO:0044249//cellular biosynthetic process;GO:1901564//organonitrogen compound metabolic process;GO:0044237//cellular metabolic process;GO:0019438//aromatic compound biosynthetic process;GO:0006518//peptide metabolic process;GO:0044267//cellul…
gene74037	1	1.113	0.718	0.617	1.0565	0.6675	-0.662453025	0.038271642	0.165808101	rpl23	ribosomal protein L23 [Nicotiana tabacum]	Genetic Information Processing	Translation	ko03010//Ribosome	K02892	GO:0009536//plastid;GO:0043229//intracellular organelle;GO:0030529//intracellular ribonucleoprotein complex;GO:0044444//cytoplasmic part;GO:0005622//intracellular;GO:0044424//intracellular part;GO:0005623//cell;GO:0043231//intracellular membrane-bounded organelle;GO:0044464//cell part;GO:0043226//organelle;GO:0032991//macromolecular complex;GO:0005737//cytoplasm;GO:1990904//ribonucleoprotein comp…	GO:0005488//binding;GO:0097159//organic cyclic compound binding;GO:0003676//nucleic acid binding;GO:1901363//heterocyclic compound binding;GO:0005198//structural molecule activity;GO:0003723//RNA binding;GO:0036094//small molecule binding	GO:0043170//macromolecule metabolic process;GO:0010467//gene expression;GO:0008152//metabolic process;GO:0071704//organic substance metabolic process
gene74088	1	1.113	0.718	0.617	1.0565	0.6675	-0.662453025	0.038271642	0.165808101	rpl23	ribosomal protein L23 [Nicotiana tabacum]	Genetic Information Processing	Translation	ko03010//Ribosome	K02892	GO:0005622//intracellular;GO:0043227//membrane-bounded organelle;GO:1990904//ribonucleoprotein complex;GO:0032991//macromolecular complex;GO:0009536//plastid;GO:0044464//cell part;GO:0043229//intracellular organelle;GO:0044444//cytoplasmic part;GO:0043231//intracellular membrane-bounded organelle;GO:0005737//cytoplasm;GO:0044424//intracellular part;GO:0043226//organelle;GO:0030529//intracellular …	GO:0005198//structural molecule activity;GO:0003723//RNA binding;GO:0005488//binding;GO:0097159//organic cyclic compound binding;GO:0003676//nucleic acid binding;GO:0036094//small molecule binding;GO:1901363//heterocyclic compound binding	GO:0043170//macromolecule metabolic process;GO:0008152//metabolic process;GO:0010467//gene expression;GO:0071704//organic substance metabolic process
rna31179	1	0.991	0.68	0.588	0.9955	0.634	-0.650938476	0.024795552	0.143763891	LOC107830099	PREDICTED: probable linoleate 9S-lipoxygenase 5 [Nicotiana sylvestris]	Metabolism	Lipid metabolism	ko00591//Linoleic acid metabolism	K15718	GO:0005623//cell;GO:0044464//cell part;GO:0005622//intracellular;GO:0044424//intracellular part	GO:0003824//catalytic activity;GO:0043167//ion binding;GO:0043169//cation binding;GO:0016701//oxidoreductase activity, acting on single donors with incorporation of molecular oxygen;GO:0016491//oxidoreductase activity;GO:0005488//binding	GO:0032787//monocarboxylic acid metabolic process;GO:1901576//organic substance biosynthetic process;GO:0006082//organic acid metabolic process;GO:0071704//organic substance metabolic process;GO:0044699//single-organism process;GO:0019752//carboxylic acid metabolic process;GO:0008152//metabolic process;GO:0044711//single-organism biosynthetic process;GO:0072330//monocarboxylic acid biosynthetic p…
rna28551	1	0.95	0.644	0.615	0.975	0.6295	-0.631195841	0.006153564	0.107165386	LOC107827912	PREDICTED: major allergen Pru ar 1-like [Nicotiana sylvestris]	-	-	-	-	-	-	GO:0006950//response to stress;GO:0050896//response to stimulus
gene73996	1	1.008	0.672	0.638	1.004	0.655	-0.616192458	0.003754198	0.107165386	atpE	ATP synthase CF1 epsilon subunit [Nicotiana tabacum]	Metabolism	Energy metabolism	ko00190//Oxidative phosphorylation;ko00195//Photosynthesis	K02114	GO:0009536//plastid;GO:0043234//protein complex;GO:0044434//chloroplast part;GO:0032991//macromolecular complex;GO:0044464//cell part;GO:0044446//intracellular organelle part;GO:0043229//intracellular organelle;GO:0044425//membrane part;GO:0005737//cytoplasm;GO:0033178//proton-transporting two-sector ATPase complex, catalytic domain;GO:0098796//membrane protein complex;GO:0016020//membrane;GO:004…	GO:0001882//nucleoside binding;GO:0042625//ATPase coupled ion transmembrane transporter activity;GO:0032549//ribonucleoside binding;GO:0016462//pyrophosphatase activity;GO:0016818//hydrolase activity, acting on acid anhydrides, in phosphorus-containing anhydrides;GO:0043492//ATPase activity, coupled to movement of substances;GO:0008324//cation transmembrane transporter activity;GO:0015077//monova…	GO:1901576//organic substance biosynthetic process;GO:0009152//purine ribonucleotide biosynthetic process;GO:0009145//purine nucleoside triphosphate biosynthetic process;GO:0009163//nucleoside biosynthetic process;GO:0034641//cellular nitrogen compound metabolic process;GO:0009259//ribonucleotide metabolic process;GO:0044237//cellular metabolic process;GO:0009165//nucleotide biosynthetic process;…
rna13415	1	0.995	0.665	0.65	0.9975	0.6575	-0.601325947	0.000784028	0.078230566	LOC107815759	PREDICTED: chlorophyll a-b binding protein 6A, chloroplastic [Nicotiana sylvestris]	Metabolism	Energy metabolism	ko00196//Photosynthesis - antenna proteins	K08907	GO:0009507//chloroplast;GO:0005737//cytoplasm;GO:0044444//cytoplasmic part;GO:0044436//thylakoid part;GO:0043229//intracellular organelle;GO:0031224//intrinsic component of membrane;GO:0044424//intracellular part;GO:0044446//intracellular organelle part;GO:0005622//intracellular;GO:0044435//plastid part;GO:0043234//protein complex;GO:0044425//membrane part;GO:0009579//thylakoid;GO:0098796//membra…	GO:0046906//tetrapyrrole binding;GO:0097159//organic cyclic compound binding;GO:0005488//binding;GO:0043167//ion binding;GO:1901363//heterocyclic compound binding;GO:0043169//cation binding	GO:0044267//cellular protein metabolic process;GO:0008152//metabolic process;GO:0019538//protein metabolic process;GO:0071704//organic substance metabolic process;GO:0006091//generation of precursor metabolites and energy;GO:0044237//cellular metabolic process;GO:0036211//protein modification process;GO:0006464//cellular protein modification process;GO:0043412//macromolecule modification;GO:00442…
rna16462	1	0.995	0.665	0.65	0.9975	0.6575	-0.601325947	0.000784028	0.078230566	LOC107818209	PREDICTED: chlorophyll a-b binding protein 6A, chloroplastic [Nicotiana tabacum]	Metabolism	Energy metabolism	ko00196//Photosynthesis - antenna proteins	K08907	GO:0031224//intrinsic component of membrane;GO:0005623//cell;GO:0044435//plastid part;GO:0043231//intracellular membrane-bounded organelle;GO:0044446//intracellular organelle part;GO:0043234//protein complex;GO:0044436//thylakoid part;GO:0031976//plastid thylakoid;GO:0005737//cytoplasm;GO:0031967//organelle envelope;GO:0005622//intracellular;GO:0044444//cytoplasmic part;GO:0009579//thylakoid;GO:0…	GO:0043169//cation binding;GO:0005488//binding;GO:0046906//tetrapyrrole binding;GO:1901363//heterocyclic compound binding;GO:0043167//ion binding;GO:0097159//organic cyclic compound binding	GO:0016070//RNA metabolic process;GO:0006725//cellular aromatic compound metabolic process;GO:0034641//cellular nitrogen compound metabolic process;GO:0034660//ncRNA metabolic process;GO:0043170//macromolecule metabolic process;GO:0042221//response to chemical;GO:0036211//protein modification process;GO:0034285//response to disaccharide;GO:0090304//nucleic acid metabolic process;GO:0071704//organ…
rna29438	1	0.995	0.665	0.65	0.9975	0.6575	-0.601325947	0.000784028	0.078230566	LOC107828640	PREDICTED: chlorophyll a-b binding protein 6A, chloroplastic-like [Nicotiana tabacum]	Metabolism	Energy metabolism	ko00196//Photosynthesis - antenna proteins	K08907	GO:0044425//membrane part;GO:0005622//intracellular;GO:0044434//chloroplast part;GO:0016020//membrane;GO:0044446//intracellular organelle part;GO:0034357//photosynthetic membrane;GO:0005737//cytoplasm;GO:0044464//cell part;GO:0044436//thylakoid part;GO:0044422//organelle part;GO:0009507//chloroplast;GO:0043227//membrane-bounded organelle;GO:0098796//membrane protein complex;GO:0044444//cytoplasmi…	GO:0046906//tetrapyrrole binding;GO:0043167//ion binding;GO:0097159//organic cyclic compound binding;GO:1901363//heterocyclic compound binding;GO:0043169//cation binding;GO:0005488//binding	GO:0009987//cellular process;GO:0006464//cellular protein modification process;GO:0006091//generation of precursor metabolites and energy;GO:0044267//cellular protein metabolic process;GO:0044260//cellular macromolecule metabolic process;GO:0043170//macromolecule metabolic process;GO:0008152//metabolic process;GO:0036211//protein modification process;GO:0019538//protein metabolic process;GO:00434…
gene74032	1	0.911	0.625	0.638	0.9555	0.6315	-0.597473139	0.013087605	0.131836892	rpl16	ribosomal protein L16 [Nicotiana tabacum]	Genetic Information Processing	Translation	ko03010//Ribosome	K02878	GO:0044464//cell part;GO:0043231//intracellular membrane-bounded organelle;GO:0005737//cytoplasm;GO:0030529//intracellular ribonucleoprotein complex;GO:1990904//ribonucleoprotein complex;GO:0005622//intracellular;GO:0043226//organelle;GO:0044444//cytoplasmic part;GO:0032991//macromolecular complex;GO:0005623//cell;GO:0043227//membrane-bounded organelle;GO:0009536//plastid;GO:0044424//intracellula…	GO:0003723//RNA binding;GO:0005488//binding;GO:1901363//heterocyclic compound binding;GO:0097159//organic cyclic compound binding;GO:0003676//nucleic acid binding;GO:0005198//structural molecule activity	GO:0071704//organic substance metabolic process;GO:0008152//metabolic process;GO:0010467//gene expression;GO:0043170//macromolecule metabolic process
rna19805	1	0.847	0.623	0.616	0.9235	0.6195	-0.576007679	0.041470455	0.172182245	LOC107820852	PREDICTED: photosynthetic NDH subunit of lumenal location 1, chloroplastic-like isoform X2 [Nicotiana tabacum]	Metabolism	Energy metabolism	ko00195//Photosynthesis	K02717	GO:0016020//membrane;GO:0032991//macromolecular complex;GO:0031978//plastid thylakoid lumen;GO:0044435//plastid part;GO:0009521//photosystem;GO:0044436//thylakoid part;GO:0031984//organelle subcompartment;GO:0044422//organelle part;GO:0043229//intracellular organelle;GO:0044444//cytoplasmic part;GO:0009507//chloroplast;GO:0043227//membrane-bounded organelle;GO:0005622//intracellular;GO:0044425//m…	GO:0046872//metal ion binding;GO:0005488//binding;GO:0043167//ion binding;GO:0043169//cation binding	GO:0071822//protein complex subunit organization;GO:0065003//macromolecular complex assembly;GO:0044763//single-organism cellular process;GO:0006461//protein complex assembly;GO:0044272//sulfur compound biosynthetic process;GO:0006520//cellular amino acid metabolic process;GO:0044238//primary metabolic process;GO:0046483//heterocycle metabolic process;GO:0044711//single-organism biosynthetic proc…
rna19806	1	0.847	0.623	0.616	0.9235	0.6195	-0.576007679	0.041470455	0.172182245	LOC107820852	PREDICTED: psbP-like protein 2, chloroplastic [Nicotiana sylvestris]	Metabolism	Energy metabolism	ko00195//Photosynthesis	K02717	GO:0009579//thylakoid;GO:0031976//plastid thylakoid;GO:0005622//intracellular;GO:0005737//cytoplasm;GO:0044464//cell part;GO:0044444//cytoplasmic part;GO:0044446//intracellular organelle part;GO:0016020//membrane;GO:0043226//organelle;GO:0043234//protein complex;GO:0044435//plastid part;GO:0031984//organelle subcompartment;GO:0009507//chloroplast;GO:0098796//membrane protein complex;GO:0031977//t…	GO:0046872//metal ion binding;GO:0043169//cation binding;GO:0043167//ion binding;GO:0005488//binding	GO:0044710//single-organism metabolic process;GO:0022607//cellular component assembly;GO:0006807//nitrogen compound metabolic process;GO:0071840//cellular component organization or biogenesis;GO:0065003//macromolecular complex assembly;GO:0043170//macromolecule metabolic process;GO:0046483//heterocycle metabolic process;GO:0009451//RNA modification;GO:0044711//single-organism biosynthetic process…
rna23004	1	1.066	0.676	0.718	1.033	0.697	-0.567609693	0.012240439	0.12715894	LOC107823429	PREDICTED: GDSL esterase/lipase At2g38180-like [Nicotiana tomentosiformis]	-	-	-	-	-	GO:0016787//hydrolase activity;GO:0003824//catalytic activity	GO:0008152//metabolic process;GO:0044238//primary metabolic process
rna5314	1	1.081	0.686	0.725	1.0405	0.7055	-0.560558977	0.014802438	0.131836892	LOC107774251	PREDICTED: chlorophyll a-b binding protein CP29.1, chloroplastic-like [Nicotiana sylvestris]	Metabolism	Energy metabolism	ko00196//Photosynthesis - antenna proteins	K08915	GO:0044464//cell part;GO:0005623//cell;GO:0009521//photosystem;GO:0009536//plastid;GO:0005622//intracellular;GO:0043231//intracellular membrane-bounded organelle;GO:0016020//membrane;GO:0043234//protein complex;GO:0043229//intracellular organelle;GO:0031224//intrinsic component of membrane;GO:0034357//photosynthetic membrane;GO:0009579//thylakoid;GO:0044424//intracellular part;GO:0098796//membran…	GO:0043169//cation binding;GO:0046906//tetrapyrrole binding;GO:0043167//ion binding;GO:0005488//binding;GO:1901363//heterocyclic compound binding;GO:0097159//organic cyclic compound binding	GO:0044237//cellular metabolic process;GO:0019538//protein metabolic process;GO:0006464//cellular protein modification process;GO:0008152//metabolic process;GO:0044267//cellular protein metabolic process;GO:0043170//macromolecule metabolic process;GO:0071704//organic substance metabolic process;GO:0043412//macromolecule modification;GO:0044238//primary metabolic process;GO:0009987//cellular proce…
gene74025	1	1.068	0.693	0.712	1.034	0.7025	-0.557666055	0.008378835	0.11089509	petD	cytochrome b6/f complex subunit IV [Ranunculus macranthus]	Metabolism	Energy metabolism	ko00195//Photosynthesis	K02637	GO:0044446//intracellular organelle part;GO:0016020//membrane;GO:0031224//intrinsic component of membrane;GO:0044422//organelle part;GO:0044435//plastid part;GO:0044464//cell part;GO:0005737//cytoplasm;GO:0005623//cell;GO:0009507//chloroplast;GO:0005622//intracellular;GO:0043226//organelle;GO:0044436//thylakoid part;GO:0044444//cytoplasmic part;GO:0043227//membrane-bounded organelle;GO:0009536//p…	GO:0003824//catalytic activity;GO:0009055//electron carrier activity	GO:0008152//metabolic process;GO:0044237//cellular metabolic process;GO:0022900//electron transport chain;GO:0009987//cellular process;GO:0044763//single-organism cellular process;GO:0044710//single-organism metabolic process;GO:0044699//single-organism process;GO:0006091//generation of precursor metabolites and energy;GO:0055114//oxidation-reduction process
rna26872	1	1.11	0.737	0.714	1.055	0.7255	-0.54019548	0.02069286	0.140355477	LOC107826635	PREDICTED: thioredoxin X, chloroplastic [Nicotiana sylvestris]	-	-	-	-	GO:0043227//membrane-bounded organelle;GO:0005622//intracellular;GO:0044424//intracellular part;GO:0043229//intracellular organelle;GO:0005623//cell;GO:0043226//organelle;GO:0044435//plastid part;GO:0044464//cell part;GO:0009532//plastid stroma;GO:0005737//cytoplasm;GO:0044444//cytoplasmic part;GO:0044446//intracellular organelle part;GO:0009536//plastid;GO:0044422//organelle part;GO:0043231//int…	GO:0016491//oxidoreductase activity;GO:0098772//molecular function regulator;GO:0015036//disulfide oxidoreductase activity;GO:0030234//enzyme regulator activity;GO:0003824//catalytic activity;GO:0016667//oxidoreductase activity, acting on a sulfur group of donors	GO:0044710//single-organism metabolic process;GO:0009987//cellular process;GO:0042044//fluid transport;GO:0006950//response to stress;GO:0009743//response to carbohydrate;GO:0044281//small molecule metabolic process;GO:0034284//response to monosaccharide;GO:0051179//localization;GO:0048518//positive regulation of biological process;GO:0044699//single-organism process;GO:0019725//cellular homeosta…
rna16307	1	1.038	0.713	0.696	1.019	0.7045	-0.53248244	0.0036038	0.107165386	LOC107818087	PREDICTED: chlorophyll a-b binding protein CP26, chloroplastic [Nicotiana sylvestris]	Metabolism	Energy metabolism	ko00196//Photosynthesis - antenna proteins	K08916	GO:0044446//intracellular organelle part;GO:0055035//plastid thylakoid membrane;GO:0031984//organelle subcompartment;GO:0043234//protein complex;GO:0044425//membrane part;GO:0009521//photosystem;GO:0044424//intracellular part;GO:0030076//light-harvesting complex;GO:0098796//membrane protein complex;GO:0098807//chloroplast thylakoid membrane protein complex;GO:0044434//chloroplast part;GO:0005622/…	GO:0005488//binding;GO:0043169//cation binding;GO:0043167//ion binding;GO:0046906//tetrapyrrole binding;GO:1901363//heterocyclic compound binding;GO:0097159//organic cyclic compound binding	GO:0009314//response to radiation;GO:0044711//single-organism biosynthetic process;GO:0009642//response to light intensity;GO:0090304//nucleic acid metabolic process;GO:0044238//primary metabolic process;GO:0044710//single-organism metabolic process;GO:0044272//sulfur compound biosynthetic process;GO:0032879//regulation of localization;GO:0016070//RNA metabolic process;GO:0044281//small molecule …
rna8886	1	1.039	0.695	0.718	1.0195	0.7065	-0.52910031	0.004659428	0.107165386	LOC107802589	Ribosomal RNA small subunit methyltransferase G [Gossypium arboreum]	-	-	-	-	GO:0043227//membrane-bounded organelle;GO:0005623//cell;GO:0009536//plastid;GO:0009532//plastid stroma;GO:0044464//cell part;GO:0005737//cytoplasm;GO:0044424//intracellular part;GO:0044422//organelle part;GO:0043229//intracellular organelle;GO:0043231//intracellular membrane-bounded organelle;GO:0044444//cytoplasmic part;GO:0044446//intracellular organelle part;GO:0044435//plastid part;GO:0043226…	GO:0016740//transferase activity;GO:0016741//transferase activity, transferring one-carbon groups;GO:0003824//catalytic activity	GO:0065003//macromolecular complex assembly;GO:0008152//metabolic process;GO:0071840//cellular component organization or biogenesis;GO:0043933//macromolecular complex subunit organization;GO:0043623//cellular protein complex assembly;GO:0006796//phosphate-containing compound metabolic process;GO:0071822//protein complex subunit organization;GO:0044711//single-organism biosynthetic process;GO:1901…
rna26235	1	1.059	0.747	0.683	1.0295	0.715	-0.525928683	0.020554086	0.140355477	LOC107826102	PREDICTED: 60S ribosomal protein L7-2-like [Nicotiana tomentosiformis]	Genetic Information Processing	Translation	ko03010//Ribosome	K02937	GO:0043231//intracellular membrane-bounded organelle;GO:0043226//organelle;GO:0044446//intracellular organelle part;GO:0043227//membrane-bounded organelle;GO:0032991//macromolecular complex;GO:0044424//intracellular part;GO:0043232//intracellular non-membrane-bounded organelle;GO:0005623//cell;GO:0005737//cytoplasm;GO:0005840//ribosome;GO:0044444//cytoplasmic part;GO:0005622//intracellular;GO:004…	-	-
rna21873	1	0.976	0.65	0.723	0.988	0.6865	-0.525251321	0.021594824	0.141059267	LOC107822566	PREDICTED: cysteine proteinase inhibitor A-like [Nicotiana tomentosiformis]	-	-	-	-	-	GO:0004866//endopeptidase inhibitor activity;GO:0061134//peptidase regulator activity;GO:0030414//peptidase inhibitor activity;GO:0061135//endopeptidase regulator activity;GO:0030234//enzyme regulator activity;GO:0098772//molecular function regulator;GO:0004857//enzyme inhibitor activity	GO:0051248//negative regulation of protein metabolic process;GO:0050789//regulation of biological process;GO:0060255//regulation of macromolecule metabolic process;GO:0030162//regulation of proteolysis;GO:0019222//regulation of metabolic process;GO:0032268//regulation of cellular protein metabolic process;GO:0051336//regulation of hydrolase activity;GO:0010605//negative regulation of macromolecul…
rna35309	1	0.893	0.657	0.66	0.9465	0.6585	-0.523419065	0.023709169	0.143763891	LOC107759493	PREDICTED: membrane-associated 30 kDa protein, chloroplastic-like, partial [Nicotiana tabacum]	-	-	-	-	GO:0044444//cytoplasmic part;GO:0042170//plastid membrane;GO:0043228//non-membrane-bounded organelle;GO:0043231//intracellular membrane-bounded organelle;GO:0043227//membrane-bounded organelle;GO:0009536//plastid;GO:0043226//organelle;GO:0031976//plastid thylakoid;GO:0009528//plastid inner membrane;GO:0009579//thylakoid;GO:0031975//envelope;GO:0044435//plastid part;GO:0005694//chromosome;GO:00056…	-	GO:0044802//single-organism membrane organization;GO:0009657//plastid organization;GO:0044763//single-organism cellular process;GO:0006996//organelle organization;GO:0009987//cellular process;GO:0016043//cellular component organization;GO:0071840//cellular component organization or biogenesis;GO:0061024//membrane organization;GO:0044699//single-organism process;GO:0009668//plastid membrane organi…
rna10360	1	1.05	0.701	0.728	1.025	0.7145	-0.520617993	0.007237539	0.110675744	LOC107813293	PREDICTED: mitochondrial pyruvate carrier 1-like [Nicotiana tabacum]	-	-	-	-	GO:0044424//intracellular part;GO:0019866//organelle inner membrane;GO:0043229//intracellular organelle;GO:0031090//organelle membrane;GO:0031975//envelope;GO:0043227//membrane-bounded organelle;GO:0043226//organelle;GO:0044464//cell part;GO:0031967//organelle envelope;GO:0016020//membrane;GO:0044446//intracellular organelle part;GO:0005622//intracellular;GO:0005623//cell;GO:0044422//organelle pa…	-	GO:1902582//single-organism intracellular transport;GO:0051179//localization;GO:0051641//cellular localization;GO:0044765//single-organism transport;GO:0051234//establishment of localization;GO:0051649//establishment of localization in cell;GO:0044699//single-organism process;GO:0006810//transport;GO:0046907//intracellular transport;GO:1902578//single-organism localization;GO:0006839//mitochondri…
rna24728	1	1.05	0.701	0.728	1.025	0.7145	-0.520617993	0.007237539	0.110675744	LOC107824852	PREDICTED: mitochondrial pyruvate carrier 1-like isoform X1 [Nicotiana tomentosiformis]	-	-	-	-	GO:0031975//envelope;GO:0043227//membrane-bounded organelle;GO:0019866//organelle inner membrane;GO:0031967//organelle envelope;GO:0044424//intracellular part;GO:0005622//intracellular;GO:0043229//intracellular organelle;GO:0044464//cell part;GO:0005623//cell;GO:0016020//membrane;GO:0044446//intracellular organelle part;GO:0043226//organelle;GO:0044422//organelle part;GO:0031090//organelle membra…	-	GO:0006810//transport;GO:0051649//establishment of localization in cell;GO:1902578//single-organism localization;GO:0051179//localization;GO:0044765//single-organism transport;GO:0006839//mitochondrial transport;GO:0051641//cellular localization;GO:0046907//intracellular transport;GO:0051234//establishment of localization;GO:0044699//single-organism process;GO:1902582//single-organism intracellul…
rna24729	1	1.05	0.701	0.728	1.025	0.7145	-0.520617993	0.007237539	0.110675744	LOC107824852	PREDICTED: mitochondrial pyruvate carrier 1-like isoform X1 [Nicotiana tomentosiformis]	-	-	-	-	GO:0031967//organelle envelope;GO:0005622//intracellular;GO:0044446//intracellular organelle part;GO:0005623//cell;GO:0016020//membrane;GO:0044464//cell part;GO:0031975//envelope;GO:0043226//organelle;GO:0019866//organelle inner membrane;GO:0043227//membrane-bounded organelle;GO:0044424//intracellular part;GO:0043229//intracellular organelle;GO:0031090//organelle membrane;GO:0044422//organelle pa…	-	GO:0044699//single-organism process;GO:0006839//mitochondrial transport;GO:0051641//cellular localization;GO:0006810//transport;GO:0044765//single-organism transport;GO:0051179//localization;GO:0051649//establishment of localization in cell;GO:1902578//single-organism localization;GO:0046907//intracellular transport;GO:1902582//single-organism intracellular transport;GO:0051234//establishment of …
rna28102	1	0.971	0.64	0.735	0.9855	0.6875	-0.519496158	0.036067803	0.162590245	LOC107827580	PREDICTED: ATP-dependent Clp protease proteolytic subunit-related protein 3, chloroplastic-like [Nicotiana tabacum]	-	-	-	-	-	GO:0004175//endopeptidase activity;GO:0003824//catalytic activity;GO:0008233//peptidase activity;GO:0016787//hydrolase activity;GO:0070011//peptidase activity, acting on L-amino acid peptides	GO:0043170//macromolecule metabolic process;GO:0044238//primary metabolic process;GO:0019538//protein metabolic process;GO:0071704//organic substance metabolic process;GO:0008152//metabolic process
rna3762	1	1.041	0.746	0.679	1.0205	0.7125	-0.518314263	0.019586944	0.139494554	LOC107761446	PREDICTED: phosphoenolpyruvate carboxykinase [ATP]-like [Nicotiana sylvestris]	Metabolism	Global and Overview;Energy metabolism;Carbohydrate metabolism	ko01200//Carbon metabolism;ko00010//Glycolysis / Gluconeogenesis;ko00620//Pyruvate metabolism;ko00020//Citrate cycle (TCA cycle);ko00710//Carbon fixation in photosynthetic organisms	K01610	-	GO:0016829//lyase activity;GO:0032549//ribonucleoside binding;GO:1901265//nucleoside phosphate binding;GO:0005488//binding;GO:0097367//carbohydrate derivative binding;GO:0016830//carbon-carbon lyase activity;GO:0003824//catalytic activity;GO:0032550//purine ribonucleoside binding;GO:0097159//organic cyclic compound binding;GO:0016740//transferase activity;GO:0036094//small molecule binding;GO:001…	GO:0044723//single-organism carbohydrate metabolic process;GO:0044238//primary metabolic process;GO:0009987//cellular process;GO:0044699//single-organism process;GO:0006006//glucose metabolic process;GO:0008152//metabolic process;GO:0005975//carbohydrate metabolic process;GO:0005996//monosaccharide metabolic process;GO:0071704//organic substance metabolic process;GO:0044281//small molecule metabo…
rna9277	1	1.041	0.746	0.679	1.0205	0.7125	-0.518314263	0.019586944	0.139494554	LOC107805694	PREDICTED: phosphoenolpyruvate carboxykinase [ATP]-like [Nicotiana tabacum]	Metabolism	Global and Overview;Energy metabolism;Carbohydrate metabolism	ko01200//Carbon metabolism;ko00010//Glycolysis / Gluconeogenesis;ko00620//Pyruvate metabolism;ko00020//Citrate cycle (TCA cycle);ko00710//Carbon fixation in photosynthetic organisms	K01610	-	GO:0004611//phosphoenolpyruvate carboxykinase activity;GO:0000166//nucleotide binding;GO:0016831//carboxy-lyase activity;GO:0001882//nucleoside binding;GO:0016829//lyase activity;GO:0003824//catalytic activity;GO:0036094//small molecule binding;GO:0032550//purine ribonucleoside binding;GO:0032549//ribonucleoside binding;GO:0001883//purine nucleoside binding;GO:1901363//heterocyclic compound bindi…	GO:0006006//glucose metabolic process;GO:0006793//phosphorus metabolic process;GO:0044238//primary metabolic process;GO:0044723//single-organism carbohydrate metabolic process;GO:0044237//cellular metabolic process;GO:0019318//hexose metabolic process;GO:0071704//organic substance metabolic process;GO:0008152//metabolic process;GO:0005996//monosaccharide metabolic process;GO:0044281//small molecu…
rna3231	1	1.059	0.689	0.749	1.0295	0.719	-0.517880154	0.019278746	0.139113911	LOC107831039	PREDICTED: psbQ-like protein 1, chloroplastic isoform X1 [Nicotiana sylvestris]	Metabolism	Energy metabolism	ko00195//Photosynthesis	K08901	GO:0031977//thylakoid lumen;GO:0009507//chloroplast;GO:0044434//chloroplast part;GO:0005622//intracellular;GO:0009579//thylakoid;GO:0044436//thylakoid part;GO:0009536//plastid;GO:0044464//cell part;GO:0016020//membrane;GO:0044425//membrane part;GO:0043234//protein complex;GO:0044435//plastid part;GO:0031978//plastid thylakoid lumen;GO:0009521//photosystem;GO:0005737//cytoplasm;GO:0031984//organel…	GO:0005488//binding;GO:0043167//ion binding;GO:0043169//cation binding;GO:0009055//electron carrier activity;GO:0046872//metal ion binding	GO:0006733//oxidoreduction coenzyme metabolic process;GO:0051186//cofactor metabolic process;GO:0006793//phosphorus metabolic process;GO:1901564//organonitrogen compound metabolic process;GO:0019362//pyridine nucleotide metabolic process;GO:0046496//nicotinamide nucleotide metabolic process;GO:0046483//heterocycle metabolic process;GO:0006091//generation of precursor metabolites and energy;GO:000…
rna3232	1	1.059	0.689	0.749	1.0295	0.719	-0.517880154	0.019278746	0.139113911	LOC107831039	PREDICTED: psbQ-like protein 1, chloroplastic isoform X2 [Nicotiana sylvestris]	Metabolism	Energy metabolism	ko00195//Photosynthesis	K08901	GO:0098796//membrane protein complex;GO:0031978//plastid thylakoid lumen;GO:0043231//intracellular membrane-bounded organelle;GO:0009579//thylakoid;GO:0043234//protein complex;GO:0043226//organelle;GO:0044422//organelle part;GO:0031984//organelle subcompartment;GO:0044425//membrane part;GO:0044464//cell part;GO:0009536//plastid;GO:0044436//thylakoid part;GO:0005622//intracellular;GO:0044444//cyto…	GO:0043167//ion binding;GO:0009055//electron carrier activity;GO:0005488//binding;GO:0043169//cation binding;GO:0046872//metal ion binding	GO:0006739//NADP metabolic process;GO:0046496//nicotinamide nucleotide metabolic process;GO:0022900//electron transport chain;GO:0044699//single-organism process;GO:0006807//nitrogen compound metabolic process;GO:0044710//single-organism metabolic process;GO:0071704//organic substance metabolic process;GO:0044281//small molecule metabolic process;GO:1901360//organic cyclic compound metabolic proc…
rna23625	1	1.053	0.737	0.699	1.0265	0.718	-0.515677878	0.010532325	0.119271466	LOC107823949	PREDICTED: probable glutathione S-transferase parC [Nicotiana sylvestris]	Metabolism	Metabolism of other amino acids	ko00480//Glutathione metabolism	K00799	-	GO:0003824//catalytic activity;GO:0016209//antioxidant activity	GO:0044699//single-organism process;GO:0044710//single-organism metabolic process;GO:0008152//metabolic process
rna6841	1	0.99	0.728	0.679	0.995	0.7035	-0.500146102	0.010118927	0.118873752	LOC107786267	PREDICTED: ATP synthase subunit b', chloroplastic-like [Nicotiana tabacum]	Metabolism	Energy metabolism	ko00190//Oxidative phosphorylation;ko00195//Photosynthesis	K02109	GO:0031967//organelle envelope;GO:0031984//organelle subcompartment;GO:0044444//cytoplasmic part;GO:0044464//cell part;GO:0044434//chloroplast part;GO:0016020//membrane;GO:0009526//plastid envelope;GO:0005737//cytoplasm;GO:0016469//proton-transporting two-sector ATPase complex;GO:0031975//envelope;GO:0043229//intracellular organelle;GO:0032991//macromolecular complex;GO:0043234//protein complex;G…	GO:0015077//monovalent inorganic cation transmembrane transporter activity;GO:0022890//inorganic cation transmembrane transporter activity;GO:0022857//transmembrane transporter activity;GO:0022891//substrate-specific transmembrane transporter activity;GO:0022892//substrate-specific transporter activity;GO:0015075//ion transmembrane transporter activity;GO:0005215//transporter activity;GO:0003824/…	GO:1901293//nucleoside phosphate biosynthetic process;GO:1902578//single-organism localization;GO:0009168//purine ribonucleoside monophosphate biosynthetic process;GO:0023052//signaling;GO:0044249//cellular biosynthetic process;GO:1901576//organic substance biosynthetic process;GO:0044550//secondary metabolite biosynthetic process;GO:0043067//regulation of programmed cell death;GO:0046496//nicoti…
rna25337	1	0.914	0.668	0.689	0.957	0.6785	-0.496170109	0.018679456	0.137521971	LOC107825373	PREDICTED: NADH dehydrogenase [ubiquinone] 1 alpha subcomplex subunit 13-B [Nicotiana tomentosiformis]	Metabolism	Energy metabolism	ko00190//Oxidative phosphorylation	K11353	-	-	-
rna2377	1	0.963	0.728	0.681	0.9815	0.7045	-0.478388561	0.013067758	0.131836892	LOC107824248	PREDICTED: 50S ribosomal protein L13, chloroplastic-like [Nicotiana tabacum]	Genetic Information Processing	Translation	ko03010//Ribosome	K02871	GO:0031967//organelle envelope;GO:0009526//plastid envelope;GO:0044444//cytoplasmic part;GO:0043229//intracellular organelle;GO:0009532//plastid stroma;GO:1990904//ribonucleoprotein complex;GO:0005622//intracellular;GO:0032991//macromolecular complex;GO:0005737//cytoplasm;GO:0044424//intracellular part;GO:0030529//intracellular ribonucleoprotein complex;GO:0005623//cell;GO:0044435//plastid part;G…	GO:0005198//structural molecule activity	GO:0006810//transport;GO:0010467//gene expression;GO:1902578//single-organism localization;GO:0051234//establishment of localization;GO:0034613//cellular protein localization;GO:1902582//single-organism intracellular transport;GO:0033036//macromolecule localization;GO:0045184//establishment of protein localization;GO:0071702//organic substance transport;GO:0071704//organic substance metabolic pro…
rna14306	1	0.995	0.703	0.731	0.9975	0.717	-0.476343722	0.003532906	0.107165386	LOC107816469	PREDICTED: oxygen-evolving enhancer protein 3-2, chloroplastic [Nicotiana tomentosiformis]	Metabolism	Energy metabolism	ko00195//Photosynthesis	K08901	GO:0005622//intracellular;GO:0044424//intracellular part;GO:0034357//photosynthetic membrane;GO:0016020//membrane;GO:0044425//membrane part;GO:0044464//cell part;GO:0009521//photosystem;GO:0009579//thylakoid;GO:0098796//membrane protein complex;GO:0044436//thylakoid part;GO:0032991//macromolecular complex;GO:0005623//cell;GO:0043234//protein complex	GO:0046872//metal ion binding;GO:0043169//cation binding;GO:0005488//binding;GO:0043167//ion binding	GO:0009987//cellular process;GO:0008152//metabolic process;GO:0044237//cellular metabolic process
rna26091	1	1.045	0.771	0.702	1.0225	0.7365	-0.473343413	0.02389906	0.143763891	LOC107825989	PREDICTED: thioredoxin Y1, chloroplastic [Nicotiana sylvestris]	-	-	-	-	-	GO:0016667//oxidoreductase activity, acting on a sulfur group of donors;GO:0016853//isomerase activity;GO:0016491//oxidoreductase activity;GO:0015036//disulfide oxidoreductase activity;GO:0003824//catalytic activity	GO:0065007//biological regulation;GO:0044710//single-organism metabolic process;GO:0018904//ether metabolic process;GO:0019725//cellular homeostasis;GO:0009987//cellular process;GO:0065008//regulation of biological quality;GO:0044699//single-organism process;GO:0042592//homeostatic process;GO:0008152//metabolic process;GO:0044281//small molecule metabolic process;GO:0044763//single-organism cellu…
rna31334	1	0.979	0.711	0.715	0.9895	0.713	-0.472797631	0.001120259	0.079113341	LOC107830234	PREDICTED: kirola-like isoform X1 [Nicotiana tabacum]	-	-	-	-	-	-	-
rna17178	1	1.084	0.779	0.73	1.042	0.7545	-0.465762472	0.024818428	0.143763891	LOC107818763	PREDICTED: ATP-dependent Clp protease proteolytic subunit 5, chloroplastic-like [Nicotiana sylvestris]	-	-	-	-	GO:0031967//organelle envelope;GO:0009532//plastid stroma;GO:0044424//intracellular part;GO:0031976//plastid thylakoid;GO:0044435//plastid part;GO:0005623//cell;GO:0044464//cell part;GO:0043229//intracellular organelle;GO:0044422//organelle part;GO:0005622//intracellular;GO:0043226//organelle;GO:0031975//envelope;GO:0043231//intracellular membrane-bounded organelle;GO:0031984//organelle subcompar…	GO:0004175//endopeptidase activity;GO:0032549//ribonucleoside binding;GO:0008233//peptidase activity;GO:0032550//purine ribonucleoside binding;GO:0036094//small molecule binding;GO:0070011//peptidase activity, acting on L-amino acid peptides;GO:0001882//nucleoside binding;GO:0016787//hydrolase activity;GO:0097367//carbohydrate derivative binding;GO:0003824//catalytic activity;GO:0001883//purine n…	GO:0044264//cellular polysaccharide metabolic process;GO:0009987//cellular process;GO:0019538//protein metabolic process;GO:0044238//primary metabolic process;GO:0071704//organic substance metabolic process;GO:0005976//polysaccharide metabolic process;GO:0044763//single-organism cellular process;GO:0044262//cellular carbohydrate metabolic process;GO:0044042//glucan metabolic process;GO:0006073//c…
rna9819	1	1.084	0.779	0.73	1.042	0.7545	-0.465762472	0.024818428	0.143763891	LOC107809867	PREDICTED: ATP-dependent Clp protease proteolytic subunit 5, chloroplastic-like [Nicotiana tabacum]	-	-	-	-	GO:0005623//cell;GO:0044422//organelle part;GO:0043234//protein complex;GO:0005737//cytoplasm;GO:0009526//plastid envelope;GO:0031975//envelope;GO:0009536//plastid;GO:0044444//cytoplasmic part;GO:0043226//organelle;GO:0044464//cell part;GO:0005622//intracellular;GO:0043229//intracellular organelle;GO:0031984//organelle subcompartment;GO:0009368//endopeptidase Clp complex;GO:0044435//plastid part;…	GO:0032549//ribonucleoside binding;GO:0001883//purine nucleoside binding;GO:0032550//purine ribonucleoside binding;GO:0005488//binding;GO:0016787//hydrolase activity;GO:0097159//organic cyclic compound binding;GO:0070011//peptidase activity, acting on L-amino acid peptides;GO:0001882//nucleoside binding;GO:0004175//endopeptidase activity;GO:0097367//carbohydrate derivative binding;GO:0036094//sma…	GO:0044262//cellular carbohydrate metabolic process;GO:0006073//cellular glucan metabolic process;GO:0009311//oligosaccharide metabolic process;GO:0043170//macromolecule metabolic process;GO:0005975//carbohydrate metabolic process;GO:0005976//polysaccharide metabolic process;GO:0071704//organic substance metabolic process;GO:0009987//cellular process;GO:0044264//cellular polysaccharide metabolic …
rna26499	1	1.001	0.7	0.758	1.0005	0.729	-0.456730448	0.015368277	0.132491731	LOC107826335	PREDICTED: peroxiredoxin-2E-2, chloroplastic-like [Nicotiana sylvestris]	-	-	-	-	GO:0009532//plastid stroma;GO:0031975//envelope;GO:0071944//cell periphery;GO:0030312//external encapsulating structure;GO:0005618//cell wall;GO:0005737//cytoplasm;GO:0031967//organelle envelope;GO:0043229//intracellular organelle;GO:0043231//intracellular membrane-bounded organelle;GO:0043227//membrane-bounded organelle;GO:0043226//organelle;GO:0044422//organelle part;GO:0005622//intracellular;G…	GO:0016209//antioxidant activity;GO:0003824//catalytic activity	GO:0044710//single-organism metabolic process;GO:0044699//single-organism process;GO:0008152//metabolic process
rna17995	1	1.037	0.746	0.745	1.0185	0.7455	-0.450165723	0.003380376	0.107165386	LOC107819413	PREDICTED: 26S proteasome non-ATPase regulatory subunit 6 homolog [Nicotiana tabacum]	Genetic Information Processing	Folding, sorting and degradation	ko03050//Proteasome	K03037	GO:0032991//macromolecular complex;GO:0043226//organelle;GO:0043229//intracellular organelle;GO:0043227//membrane-bounded organelle;GO:0016020//membrane;GO:0043234//protein complex;GO:0005623//cell;GO:0005622//intracellular;GO:0043231//intracellular membrane-bounded organelle;GO:0044424//intracellular part;GO:0044464//cell part;GO:0005737//cytoplasm;GO:0044444//cytoplasmic part	-	GO:1901360//organic cyclic compound metabolic process;GO:0043623//cellular protein complex assembly;GO:0032989//cellular component morphogenesis;GO:0044767//single-organism developmental process;GO:0044249//cellular biosynthetic process;GO:0044712//single-organism catabolic process;GO:0048856//anatomical structure development;GO:0006811//ion transport;GO:0006260//DNA replication;GO:0006810//trans…
rna24404	1	1.032	0.722	0.771	1.016	0.7465	-0.444686237	0.013634812	0.131836892	LOC107824572	PREDICTED: 14-3-3 protein 7-like [Nicotiana tabacum]	-	-	-	-	-	GO:0005488//binding;GO:0005515//protein binding	-
rna1456	1	0.965	0.703	0.742	0.9825	0.7225	-0.44345982	0.010876994	0.119933166	LOC107817175	prohibitin-3, mitochondrial-like [Nicotiana tabacum]	-	-	-	-	GO:0031090//organelle membrane;GO:0043227//membrane-bounded organelle;GO:0044446//intracellular organelle part;GO:0005622//intracellular;GO:0043229//intracellular organelle;GO:0043231//intracellular membrane-bounded organelle;GO:0044424//intracellular part;GO:0031975//envelope;GO:0031967//organelle envelope;GO:0044422//organelle part;GO:0031224//intrinsic component of membrane;GO:0016020//membran…	-	-
rna1457	1	0.965	0.703	0.742	0.9825	0.7225	-0.44345982	0.010876994	0.119933166	LOC107817175	prohibitin-3, mitochondrial-like [Nicotiana tabacum]	-	-	-	-	GO:0043226//organelle;GO:0031224//intrinsic component of membrane;GO:0019866//organelle inner membrane;GO:0005623//cell;GO:0044424//intracellular part;GO:0031090//organelle membrane;GO:0031975//envelope;GO:0005622//intracellular;GO:0043227//membrane-bounded organelle;GO:0031967//organelle envelope;GO:0044464//cell part;GO:0044422//organelle part;GO:0044446//intracellular organelle part;GO:0016020…	-	-
rna1458	1	0.965	0.703	0.742	0.9825	0.7225	-0.44345982	0.010876994	0.119933166	LOC107817175	prohibitin-3, mitochondrial-like [Nicotiana tabacum]	-	-	-	-	GO:0043227//membrane-bounded organelle;GO:0043229//intracellular organelle;GO:0005623//cell;GO:0044425//membrane part;GO:0019866//organelle inner membrane;GO:0031224//intrinsic component of membrane;GO:0031975//envelope;GO:0016020//membrane;GO:0005622//intracellular;GO:0043231//intracellular membrane-bounded organelle;GO:0044464//cell part;GO:0044422//organelle part;GO:0031967//organelle envelope…	-	-
rna1459	1	0.965	0.703	0.742	0.9825	0.7225	-0.44345982	0.010876994	0.119933166	LOC107817175	prohibitin-3, mitochondrial-like [Nicotiana tabacum]	-	-	-	-	GO:0044464//cell part;GO:0044422//organelle part;GO:0043229//intracellular organelle;GO:0005623//cell;GO:0044446//intracellular organelle part;GO:0031967//organelle envelope;GO:0043227//membrane-bounded organelle;GO:0016020//membrane;GO:0044424//intracellular part;GO:0044425//membrane part;GO:0019866//organelle inner membrane;GO:0005622//intracellular;GO:0043226//organelle;GO:0031224//intrinsic c…	-	-
rna7091	1	0.928	0.718	0.702	0.964	0.71	-0.441214122	0.015959612	0.134368913	LOC107788447	PREDICTED: actin-depolymerizing factor 1 [Nicotiana tomentosiformis]	-	-	-	-	GO:0043232//intracellular non-membrane-bounded organelle;GO:0005623//cell;GO:0043229//intracellular organelle;GO:0043228//non-membrane-bounded organelle;GO:0005622//intracellular;GO:0044424//intracellular part;GO:0005856//cytoskeleton;GO:0044464//cell part;GO:0043226//organelle	GO:0008092//cytoskeletal protein binding;GO:0005515//protein binding;GO:0005488//binding	GO:1902589//single-organism organelle organization;GO:0007010//cytoskeleton organization;GO:0071822//protein complex subunit organization;GO:0007015//actin filament organization;GO:0008154//actin polymerization or depolymerization;GO:0030036//actin cytoskeleton organization;GO:0016043//cellular component organization;GO:0071840//cellular component organization or biogenesis;GO:0043933//macromolec…
rna11590	1	0.964	0.716	0.731	0.982	0.7235	-0.440730008	0.004722438	0.107165386	LOC107814292	PREDICTED: probable glutathione S-transferase [Nicotiana sylvestris]	Metabolism	Metabolism of other amino acids	ko00480//Glutathione metabolism	K00799	-	GO:0003824//catalytic activity	-
rna12985	1	0.973	0.684	0.778	0.9865	0.731	-0.432447645	0.044442205	0.179137104	LOC107815410	PREDICTED: protein LOW PSII ACCUMULATION 1, chloroplastic [Nicotiana sylvestris]	-	-	-	-	GO:0044424//intracellular part;GO:0005737//cytoplasm;GO:0005622//intracellular;GO:0044464//cell part;GO:0043231//intracellular membrane-bounded organelle;GO:0009536//plastid;GO:0044444//cytoplasmic part;GO:0043227//membrane-bounded organelle;GO:0043226//organelle;GO:0005623//cell;GO:0043229//intracellular organelle	-	GO:0046483//heterocycle metabolic process;GO:0008152//metabolic process;GO:0006739//NADP metabolic process;GO:0019637//organophosphate metabolic process;GO:0044699//single-organism process;GO:0051186//cofactor metabolic process;GO:1901564//organonitrogen compound metabolic process;GO:0006996//organelle organization;GO:0046496//nicotinamide nucleotide metabolic process;GO:0006753//nucleoside phosp…
rna23592	1	0.973	0.684	0.778	0.9865	0.731	-0.432447645	0.044442205	0.179137104	LOC107823914	PREDICTED: protein LOW PSII ACCUMULATION 1, chloroplastic-like [Nicotiana tabacum]	-	-	-	-	GO:0043226//organelle;GO:0043229//intracellular organelle;GO:0044424//intracellular part;GO:0005622//intracellular;GO:0005623//cell;GO:0043227//membrane-bounded organelle;GO:0044464//cell part;GO:0009536//plastid;GO:0044444//cytoplasmic part;GO:0043231//intracellular membrane-bounded organelle;GO:0005737//cytoplasm	-	GO:0016043//cellular component organization;GO:0072524//pyridine-containing compound metabolic process;GO:0006807//nitrogen compound metabolic process;GO:0044710//single-organism metabolic process;GO:0071840//cellular component organization or biogenesis;GO:0006725//cellular aromatic compound metabolic process;GO:0044237//cellular metabolic process;GO:0006793//phosphorus metabolic process;GO:0009…
rna17283	1	1.054	0.768	0.757	1.027	0.7625	-0.429626939	0.008297766	0.11089509	LOC107818856	histone H4 [Zea mays]	-	-	-	-	GO:0044424//intracellular part;GO:0005694//chromosome;GO:0043232//intracellular non-membrane-bounded organelle;GO:0005623//cell;GO:0032991//macromolecular complex;GO:0043231//intracellular membrane-bounded organelle;GO:0031090//organelle membrane;GO:0030054//cell junction;GO:0044464//cell part;GO:0043228//non-membrane-bounded organelle;GO:0044446//intracellular organelle part;GO:0043227//membrane…	GO:0097159//organic cyclic compound binding;GO:0003676//nucleic acid binding;GO:0005515//protein binding;GO:0005488//binding;GO:1901363//heterocyclic compound binding;GO:0046983//protein dimerization activity	GO:0043933//macromolecular complex subunit organization;GO:0016043//cellular component organization;GO:0006996//organelle organization;GO:0006325//chromatin organization;GO:0051276//chromosome organization;GO:0009987//cellular process;GO:0034728//nucleosome organization;GO:0071840//cellular component organization or biogenesis;GO:0071822//protein complex subunit organization;GO:0071824//protein-D…
rna17284	1	1.054	0.768	0.757	1.027	0.7625	-0.429626939	0.008297766	0.11089509	LOC107818857	histone H4 [Zea mays]	-	-	-	-	GO:0000785//chromatin;GO:0005911//cell-cell junction;GO:0005694//chromosome;GO:0005623//cell;GO:0044427//chromosomal part;GO:0044422//organelle part;GO:0009536//plastid;GO:0005622//intracellular;GO:0043228//non-membrane-bounded organelle;GO:0005737//cytoplasm;GO:0031090//organelle membrane;GO:0016020//membrane;GO:0044424//intracellular part;GO:0043229//intracellular organelle;GO:0043226//organell…	GO:1901363//heterocyclic compound binding;GO:0005488//binding;GO:0005515//protein binding;GO:0097159//organic cyclic compound binding;GO:0003676//nucleic acid binding;GO:0046983//protein dimerization activity	GO:0016043//cellular component organization;GO:0051276//chromosome organization;GO:0009987//cellular process;GO:0006996//organelle organization;GO:0043933//macromolecular complex subunit organization;GO:0071840//cellular component organization or biogenesis;GO:0034728//nucleosome organization;GO:0071824//protein-DNA complex subunit organization;GO:0006325//chromatin organization;GO:0071822//prote…
rna8947	1	1.054	0.768	0.757	1.027	0.7625	-0.429626939	0.008297766	0.11089509	LOC107803096	histone H4 [Zea mays]	-	-	-	-	GO:0005911//cell-cell junction;GO:0044464//cell part;GO:0044427//chromosomal part;GO:0044444//cytoplasmic part;GO:0043228//non-membrane-bounded organelle;GO:0030054//cell junction;GO:0044446//intracellular organelle part;GO:0005694//chromosome;GO:0044422//organelle part;GO:0032991//macromolecular complex;GO:0005622//intracellular;GO:0044424//intracellular part;GO:0043226//organelle;GO:0005623//ce…	GO:0097159//organic cyclic compound binding;GO:0005488//binding;GO:0005515//protein binding;GO:0046983//protein dimerization activity;GO:1901363//heterocyclic compound binding;GO:0003676//nucleic acid binding	GO:0051276//chromosome organization;GO:0071824//protein-DNA complex subunit organization;GO:0043933//macromolecular complex subunit organization;GO:0009987//cellular process;GO:0016043//cellular component organization;GO:0071840//cellular component organization or biogenesis;GO:0006325//chromatin organization;GO:0006996//organelle organization;GO:0071822//protein complex subunit organization;GO:0…
rna16038	1	0.954	0.705	0.746	0.977	0.7255	-0.429382948	0.01492363	0.131836892	LOC107817861	14-3-3 protein 10 [Nicotiana tabacum]	-	-	-	-	-	GO:0005515//protein binding;GO:0005488//binding	-
rna17746	1	0.993	0.735	0.749	0.9965	0.742	-0.425450618	0.001162963	0.079113341	LOC107819218	PREDICTED: ribosome-binding factor PSRP1, chloroplastic [Nicotiana tomentosiformis]	-	-	-	-	GO:0043226//organelle;GO:0005623//cell;GO:0043227//membrane-bounded organelle;GO:0030529//intracellular ribonucleoprotein complex;GO:0043229//intracellular organelle;GO:0009536//plastid;GO:0032991//macromolecular complex;GO:1990904//ribonucleoprotein complex;GO:0044446//intracellular organelle part;GO:0043231//intracellular membrane-bounded organelle;GO:0044435//plastid part;GO:0009579//thylakoid…	-	GO:0008152//metabolic process
rna23128	1	1.017	0.732	0.773	1.0085	0.7525	-0.422447597	0.009334377	0.113991147	LOC107823523	PREDICTED: peroxiredoxin-2E-2, chloroplastic-like [Nicotiana tabacum]	-	-	-	-	GO:0043226//organelle;GO:0043229//intracellular organelle;GO:0031975//envelope;GO:0009532//plastid stroma;GO:0005618//cell wall;GO:0043231//intracellular membrane-bounded organelle;GO:0005737//cytoplasm;GO:0044435//plastid part;GO:0044424//intracellular part;GO:0009526//plastid envelope;GO:0005622//intracellular;GO:0043227//membrane-bounded organelle;GO:0044464//cell part;GO:0030312//external enc…	GO:0003824//catalytic activity;GO:0016209//antioxidant activity	GO:0008152//metabolic process;GO:0044710//single-organism metabolic process;GO:0044699//single-organism process
rna33320	1	0.94	0.727	0.725	0.97	0.726	-0.418015199	0.011267946	0.121577748	LOC107831804	PREDICTED: ATP-dependent Clp protease proteolytic subunit-related protein 4, chloroplastic [Nicotiana tomentosiformis]	-	-	-	-	GO:0044424//intracellular part;GO:0009532//plastid stroma;GO:0043231//intracellular membrane-bounded organelle;GO:0009526//plastid envelope;GO:0044435//plastid part;GO:0043227//membrane-bounded organelle;GO:0044422//organelle part;GO:0044444//cytoplasmic part;GO:0005622//intracellular;GO:0044446//intracellular organelle part;GO:0043229//intracellular organelle;GO:0044464//cell part;GO:0005623//ce…	GO:0070011//peptidase activity, acting on L-amino acid peptides;GO:0003824//catalytic activity;GO:0004175//endopeptidase activity;GO:0008233//peptidase activity;GO:0016787//hydrolase activity	GO:0051707//response to other organism;GO:0006082//organic acid metabolic process;GO:0044710//single-organism metabolic process;GO:0044238//primary metabolic process;GO:0045087//innate immune response;GO:0008152//metabolic process;GO:0043436//oxoacid metabolic process;GO:0043170//macromolecule metabolic process;GO:0006090//pyruvate metabolic process;GO:0044237//cellular metabolic process;GO:00985…
rna33321	1	0.94	0.727	0.725	0.97	0.726	-0.418015199	0.011267946	0.121577748	LOC107831804	PREDICTED: ATP-dependent Clp protease proteolytic subunit-related protein 4, chloroplastic [Nicotiana tomentosiformis]	-	-	-	-	GO:0044422//organelle part;GO:0043229//intracellular organelle;GO:0005737//cytoplasm;GO:0009526//plastid envelope;GO:0044424//intracellular part;GO:0031967//organelle envelope;GO:0044446//intracellular organelle part;GO:0044444//cytoplasmic part;GO:0031975//envelope;GO:0009536//plastid;GO:0043227//membrane-bounded organelle;GO:0005622//intracellular;GO:0043231//intracellular membrane-bounded orga…	GO:0008233//peptidase activity;GO:0070011//peptidase activity, acting on L-amino acid peptides;GO:0003824//catalytic activity;GO:0016787//hydrolase activity;GO:0004175//endopeptidase activity	GO:0044763//single-organism cellular process;GO:0006090//pyruvate metabolic process;GO:0032787//monocarboxylic acid metabolic process;GO:0044281//small molecule metabolic process;GO:0008152//metabolic process;GO:0044699//single-organism process;GO:0009607//response to biotic stimulus;GO:0006082//organic acid metabolic process;GO:0071704//organic substance metabolic process;GO:0019538//protein met…
rna23318	1	1.039	0.735	0.793	1.0195	0.764	-0.416217232	0.020965002	0.140522019	LOC107823677	PREDICTED: uncharacterized protein LOC104091418 [Nicotiana tomentosiformis]	-	-	-	-	GO:0044435//plastid part;GO:0044424//intracellular part;GO:0043227//membrane-bounded organelle;GO:0005737//cytoplasm;GO:0043226//organelle;GO:0009579//thylakoid;GO:0044444//cytoplasmic part;GO:0044446//intracellular organelle part;GO:0005623//cell;GO:0031976//plastid thylakoid;GO:0044434//chloroplast part;GO:0043229//intracellular organelle;GO:0009536//plastid;GO:0009507//chloroplast;GO:0044464//…	-	GO:0006996//organelle organization;GO:0016043//cellular component organization;GO:0006796//phosphate-containing compound metabolic process;GO:1901566//organonitrogen compound biosynthetic process;GO:0006778//porphyrin-containing compound metabolic process;GO:0019637//organophosphate metabolic process;GO:0046483//heterocycle metabolic process;GO:0071704//organic substance metabolic process;GO:2000…
rna7772	1	1.106	0.779	0.8	1.053	0.7895	-0.415494265	0.031449105	0.158069959	LOC107794003	PREDICTED: 1,2-dihydroxy-3-keto-5-methylthiopentene dioxygenase 1-like [Nicotiana tabacum]	Metabolism	Amino acid metabolism	ko00270//Cysteine and methionine metabolism	K08967	GO:0043226//organelle;GO:0044464//cell part;GO:0005622//intracellular;GO:0005623//cell;GO:0043231//intracellular membrane-bounded organelle;GO:0043227//membrane-bounded organelle;GO:0044424//intracellular part;GO:0043229//intracellular organelle	GO:0051213//dioxygenase activity;GO:0046914//transition metal ion binding;GO:0043169//cation binding;GO:0005488//binding;GO:0043167//ion binding;GO:0016491//oxidoreductase activity;GO:0016701//oxidoreductase activity, acting on single donors with incorporation of molecular oxygen;GO:0046872//metal ion binding;GO:0016702//oxidoreductase activity, acting on single donors with incorporation of molec…	GO:0044699//single-organism process;GO:0044281//small molecule metabolic process;GO:0009987//cellular process;GO:0009086//methionine biosynthetic process;GO:1901607//alpha-amino acid biosynthetic process;GO:0044710//single-organism metabolic process;GO:0006807//nitrogen compound metabolic process;GO:1901576//organic substance biosynthetic process;GO:1901566//organonitrogen compound biosynthetic p…
rna6547	1	1.101	0.804	0.773	1.0505	0.7885	-0.413893502	0.03148672	0.158069959	LOC107783993	PREDICTED: peroxisomal (S)-2-hydroxy-acid oxidase-like [Nicotiana tabacum]	Cellular Processes;Metabolism	Global and Overview;Transport and catabolism;Carbohydrate metabolism	ko01200//Carbon metabolism;ko04146//Peroxisome;ko00630//Glyoxylate and dicarboxylate metabolism	K11517	-	GO:0003973//(S)-2-hydroxy-acid oxidase activity;GO:0032553//ribonucleotide binding;GO:0097159//organic cyclic compound binding;GO:0016614//oxidoreductase activity, acting on CH-OH group of donors;GO:1901265//nucleoside phosphate binding;GO:0097367//carbohydrate derivative binding;GO:0003824//catalytic activity;GO:0000166//nucleotide binding;GO:1901363//heterocyclic compound binding;GO:0016491//ox…	GO:0008152//metabolic process;GO:0044699//single-organism process;GO:0044710//single-organism metabolic process
rna6548	1	1.101	0.804	0.773	1.0505	0.7885	-0.413893502	0.03148672	0.158069959	LOC107783993	PREDICTED: peroxisomal (S)-2-hydroxy-acid oxidase-like [Nicotiana tabacum]	Cellular Processes;Metabolism	Global and Overview;Transport and catabolism;Carbohydrate metabolism	ko01200//Carbon metabolism;ko04146//Peroxisome;ko00630//Glyoxylate and dicarboxylate metabolism	K11517	-	GO:1901363//heterocyclic compound binding;GO:0005488//binding;GO:0032553//ribonucleotide binding;GO:0003973//(S)-2-hydroxy-acid oxidase activity;GO:0097367//carbohydrate derivative binding;GO:0036094//small molecule binding;GO:0097159//organic cyclic compound binding;GO:0016491//oxidoreductase activity;GO:0000166//nucleotide binding;GO:0003824//catalytic activity;GO:0016614//oxidoreductase activi…	GO:0008152//metabolic process;GO:0044699//single-organism process;GO:0044710//single-organism metabolic process
rna6704	1	1.081	0.779	0.785	1.0405	0.782	-0.412036452	0.018354249	0.137521971	LOC107785215	PREDICTED: ribulose bisphosphate carboxylase small chain S41, chloroplastic-like [Nicotiana tabacum]	Metabolism	Global and Overview;Energy metabolism;Carbohydrate metabolism	ko01200//Carbon metabolism;ko00630//Glyoxylate and dicarboxylate metabolism;ko00710//Carbon fixation in photosynthetic organisms	K01602	GO:0043227//membrane-bounded organelle;GO:0009536//plastid;GO:0005623//cell;GO:0043231//intracellular membrane-bounded organelle;GO:0005737//cytoplasm;GO:0044444//cytoplasmic part;GO:0005622//intracellular;GO:0043226//organelle;GO:0043229//intracellular organelle;GO:0044464//cell part;GO:0044424//intracellular part	GO:0016830//carbon-carbon lyase activity;GO:0003824//catalytic activity;GO:0016831//carboxy-lyase activity;GO:0005488//binding;GO:0016491//oxidoreductase activity;GO:0016829//lyase activity	GO:0044249//cellular biosynthetic process;GO:0015977//carbon fixation;GO:0044699//single-organism process;GO:0043094//cellular metabolic compound salvage;GO:0008152//metabolic process;GO:0044710//single-organism metabolic process;GO:0071704//organic substance metabolic process;GO:0009987//cellular process;GO:0009058//biosynthetic process;GO:0044237//cellular metabolic process
rna18463	1	1.003	0.728	0.778	1.0015	0.753	-0.411440651	0.013269064	0.131836892	LOC107819796	PREDICTED: mitochondrial pyruvate carrier 4-like [Nicotiana tabacum]	-	-	-	-	GO:0044464//cell part;GO:0005622//intracellular;GO:0031090//organelle membrane;GO:0043227//membrane-bounded organelle;GO:0044422//organelle part;GO:0031975//envelope;GO:0019866//organelle inner membrane;GO:0005623//cell;GO:0031967//organelle envelope;GO:0043226//organelle;GO:0043229//intracellular organelle;GO:0044424//intracellular part;GO:0016020//membrane;GO:0043231//intracellular membrane-bou…	-	GO:0044763//single-organism cellular process;GO:0044765//single-organism transport;GO:0015031//protein transport;GO:0009987//cellular process;GO:1902582//single-organism intracellular transport;GO:0006082//organic acid metabolic process;GO:0051649//establishment of localization in cell;GO:0006091//generation of precursor metabolites and energy;GO:0006605//protein targeting;GO:0044281//small molec…
rna26759	1	1.096	0.785	0.794	1.048	0.7895	-0.408627546	0.025755369	0.14559321	LOC107826545	PREDICTED: photosystem I reaction center subunit V, chloroplastic-like [Nicotiana tomentosiformis]	Metabolism	Energy metabolism	ko00195//Photosynthesis	K08905	GO:0044425//membrane part;GO:0043231//intracellular membrane-bounded organelle;GO:0005737//cytoplasm;GO:0043227//membrane-bounded organelle;GO:0044436//thylakoid part;GO:0009522//photosystem I;GO:0005622//intracellular;GO:0044464//cell part;GO:0043229//intracellular organelle;GO:0009579//thylakoid;GO:0034357//photosynthetic membrane;GO:0009521//photosystem;GO:0044444//cytoplasmic part;GO:0043234/…	GO:0097159//organic cyclic compound binding;GO:0046906//tetrapyrrole binding;GO:1901363//heterocyclic compound binding;GO:0005488//binding	GO:0043467//regulation of generation of precursor metabolites and energy;GO:1901576//organic substance biosynthetic process;GO:0051234//establishment of localization;GO:0006873//cellular ion homeostasis;GO:1902578//single-organism localization;GO:0051186//cofactor metabolic process;GO:0044283//small molecule biosynthetic process;GO:0065007//biological regulation;GO:0006739//NADP metabolic process…
rna26761	1	1.096	0.785	0.794	1.048	0.7895	-0.408627546	0.025755369	0.14559321	LOC107826546	PREDICTED: photosystem I reaction center subunit V, chloroplastic-like [Nicotiana tabacum]	Metabolism	Energy metabolism	ko00195//Photosynthesis	K08905	GO:0044424//intracellular part;GO:0009521//photosystem;GO:0044444//cytoplasmic part;GO:0043229//intracellular organelle;GO:0044464//cell part;GO:0044434//chloroplast part;GO:0043226//organelle;GO:0009507//chloroplast;GO:0009522//photosystem I;GO:0031975//envelope;GO:0005737//cytoplasm;GO:0005623//cell;GO:0043231//intracellular membrane-bounded organelle;GO:0043227//membrane-bounded organelle;GO:0…	GO:1901363//heterocyclic compound binding;GO:0046906//tetrapyrrole binding;GO:0005488//binding;GO:0097159//organic cyclic compound binding	GO:0000096//sulfur amino acid metabolic process;GO:0006740//NADPH regeneration;GO:1901360//organic cyclic compound metabolic process;GO:1901564//organonitrogen compound metabolic process;GO:0044237//cellular metabolic process;GO:0050794//regulation of cellular process;GO:0022900//electron transport chain;GO:0055114//oxidation-reduction process;GO:1901566//organonitrogen compound biosynthetic proc…
rna21677	1	1.025	0.723	0.804	1.0125	0.7635	-0.407221846	0.035017374	0.162083782	LOC107822385	PREDICTED: 40S ribosomal protein S12-like isoform X1 [Nicotiana sylvestris]	Genetic Information Processing	Translation	ko03010//Ribosome	K02951	GO:0005623//cell;GO:0044464//cell part;GO:0005622//intracellular;GO:0044424//intracellular part;GO:0032991//macromolecular complex;GO:0030529//intracellular ribonucleoprotein complex;GO:1990904//ribonucleoprotein complex	GO:0005198//structural molecule activity	GO:0071704//organic substance metabolic process;GO:0008152//metabolic process;GO:0043170//macromolecule metabolic process;GO:0010467//gene expression
rna21678	1	1.025	0.723	0.804	1.0125	0.7635	-0.407221846	0.035017374	0.162083782	LOC107822385	PREDICTED: 40S ribosomal protein S12-like isoform X1 [Nicotiana sylvestris]	Genetic Information Processing	Translation	ko03010//Ribosome	K02951	GO:0030529//intracellular ribonucleoprotein complex;GO:0005623//cell;GO:0044424//intracellular part;GO:0005622//intracellular;GO:0044464//cell part;GO:0032991//macromolecular complex;GO:1990904//ribonucleoprotein complex	GO:0005198//structural molecule activity	GO:0071704//organic substance metabolic process;GO:0043170//macromolecule metabolic process;GO:0008152//metabolic process;GO:0010467//gene expression
rna21679	1	1.025	0.723	0.804	1.0125	0.7635	-0.407221846	0.035017374	0.162083782	LOC107822385	PREDICTED: 40S ribosomal protein S12-like [Capsicum annuum]	Genetic Information Processing	Translation	ko03010//Ribosome	K02951	GO:0032991//macromolecular complex;GO:0044464//cell part;GO:1990904//ribonucleoprotein complex;GO:0005623//cell;GO:0044424//intracellular part;GO:0005622//intracellular;GO:0030529//intracellular ribonucleoprotein complex	GO:0005198//structural molecule activity	GO:0008152//metabolic process;GO:0071704//organic substance metabolic process;GO:0010467//gene expression;GO:0043170//macromolecule metabolic process
rna21680	1	1.025	0.723	0.804	1.0125	0.7635	-0.407221846	0.035017374	0.162083782	LOC107822385	PREDICTED: 40S ribosomal protein S12-like [Capsicum annuum]	Genetic Information Processing	Translation	ko03010//Ribosome	K02951	GO:0044424//intracellular part;GO:0044464//cell part;GO:0032991//macromolecular complex;GO:1990904//ribonucleoprotein complex;GO:0005622//intracellular;GO:0030529//intracellular ribonucleoprotein complex;GO:0005623//cell	GO:0005198//structural molecule activity	GO:0010467//gene expression;GO:0008152//metabolic process;GO:0071704//organic substance metabolic process;GO:0043170//macromolecule metabolic process
rna8975	1	1.025	0.723	0.804	1.0125	0.7635	-0.407221846	0.035017374	0.162083782	LOC107803315	PREDICTED: 40S ribosomal protein S12-like isoform X1 [Nicotiana tomentosiformis]	Genetic Information Processing	Translation	ko03010//Ribosome	K02951	GO:0032991//macromolecular complex;GO:0005623//cell;GO:0005622//intracellular;GO:1990904//ribonucleoprotein complex;GO:0044424//intracellular part;GO:0030529//intracellular ribonucleoprotein complex;GO:0044464//cell part	GO:0005198//structural molecule activity	GO:0010467//gene expression;GO:0071704//organic substance metabolic process;GO:0008152//metabolic process;GO:0043170//macromolecule metabolic process
rna8976	1	1.025	0.723	0.804	1.0125	0.7635	-0.407221846	0.035017374	0.162083782	LOC107803315	PREDICTED: 40S ribosomal protein S12-like isoform X1 [Nicotiana tomentosiformis]	Genetic Information Processing	Translation	ko03010//Ribosome	K02951	GO:0032991//macromolecular complex;GO:0030529//intracellular ribonucleoprotein complex;GO:0005623//cell;GO:0044464//cell part;GO:0005622//intracellular;GO:0044424//intracellular part;GO:1990904//ribonucleoprotein complex	GO:0005198//structural molecule activity	GO:0071704//organic substance metabolic process;GO:0008152//metabolic process;GO:0043170//macromolecule metabolic process;GO:0010467//gene expression
rna18032	1	1.03	0.782	0.749	1.015	0.7655	-0.407005445	0.008467528	0.11089509	LOC107819449	PREDICTED: chlorophyll a-b binding protein, chloroplastic [Nicotiana sylvestris]	Metabolism	Energy metabolism	ko00196//Photosynthesis - antenna proteins	K08908	GO:0005737//cytoplasm;GO:0044422//organelle part;GO:0044446//intracellular organelle part;GO:0009521//photosystem;GO:0044425//membrane part;GO:0009579//thylakoid;GO:0044464//cell part;GO:0009507//chloroplast;GO:0016020//membrane;GO:0043234//protein complex;GO:0098796//membrane protein complex;GO:0034357//photosynthetic membrane;GO:0044435//plastid part;GO:0043231//intracellular membrane-bounded o…	GO:0043169//cation binding;GO:1901363//heterocyclic compound binding;GO:0043167//ion binding;GO:0005488//binding;GO:0046906//tetrapyrrole binding;GO:0097159//organic cyclic compound binding	GO:0006091//generation of precursor metabolites and energy;GO:0044267//cellular protein metabolic process;GO:0006464//cellular protein modification process;GO:0044238//primary metabolic process;GO:0009987//cellular process;GO:0043170//macromolecule metabolic process;GO:0044237//cellular metabolic process;GO:0036211//protein modification process;GO:0019538//protein metabolic process;GO:0071704//or…
rna33472	1	1.03	0.782	0.749	1.015	0.7655	-0.407005445	0.008467528	0.11089509	LOC107831953	PREDICTED: chlorophyll a-b binding protein, chloroplastic [Nicotiana tabacum]	Metabolism	Energy metabolism	ko00196//Photosynthesis - antenna proteins	K08908	GO:0044464//cell part;GO:0044435//plastid part;GO:0044425//membrane part;GO:0005623//cell;GO:0043234//protein complex;GO:0016020//membrane;GO:0044434//chloroplast part;GO:0031976//plastid thylakoid;GO:0043229//intracellular organelle;GO:0034357//photosynthetic membrane;GO:0009507//chloroplast;GO:0005622//intracellular;GO:0031224//intrinsic component of membrane;GO:0044436//thylakoid part;GO:00444…	GO:1901363//heterocyclic compound binding;GO:0043169//cation binding;GO:0097159//organic cyclic compound binding;GO:0043167//ion binding;GO:0046906//tetrapyrrole binding;GO:0005488//binding	GO:0071704//organic substance metabolic process;GO:0006091//generation of precursor metabolites and energy;GO:0043170//macromolecule metabolic process;GO:0044260//cellular macromolecule metabolic process;GO:0044267//cellular protein metabolic process;GO:0044237//cellular metabolic process;GO:0019538//protein metabolic process;GO:0008152//metabolic process;GO:0044238//primary metabolic process;GO:…
rna8684	1	1.033	0.762	0.773	1.0165	0.7675	-0.40537156	0.003967632	0.107165386	LOC107801095	PREDICTED: 40S ribosomal protein S24-1-like [Nicotiana tomentosiformis]	Genetic Information Processing	Translation	ko03010//Ribosome	K02974	GO:0044424//intracellular part;GO:0005623//cell;GO:0032991//macromolecular complex;GO:0044464//cell part;GO:0030529//intracellular ribonucleoprotein complex;GO:0005622//intracellular;GO:1990904//ribonucleoprotein complex	GO:0005488//binding;GO:0036094//small molecule binding;GO:0005198//structural molecule activity	GO:0008152//metabolic process;GO:0043170//macromolecule metabolic process;GO:0010467//gene expression;GO:0071704//organic substance metabolic process
rna27710	1	1.015	0.749	0.778	1.0075	0.7635	-0.400079777	0.005362359	0.107165386	LOC107827288	PREDICTED: peptidyl-prolyl cis-trans isomerase CYP38, chloroplastic-like [Nicotiana tabacum]	-	-	-	-	GO:0005737//cytoplasm;GO:0043227//membrane-bounded organelle;GO:0044434//chloroplast part;GO:0009507//chloroplast;GO:0044435//plastid part;GO:0044424//intracellular part;GO:0043226//organelle;GO:0044444//cytoplasmic part;GO:0044436//thylakoid part;GO:0031984//organelle subcompartment;GO:0009532//plastid stroma;GO:0005622//intracellular;GO:0044422//organelle part;GO:0044464//cell part;GO:0009579//…	GO:0016859//cis-trans isomerase activity;GO:0003824//catalytic activity;GO:0016853//isomerase activity	GO:0051188//cofactor biosynthetic process;GO:0032787//monocarboxylic acid metabolic process;GO:0035556//intracellular signal transduction;GO:0009668//plastid membrane organization;GO:0072593//reactive oxygen species metabolic process;GO:0009767//photosynthetic electron transport chain;GO:1901615//organic hydroxy compound metabolic process;GO:0006810//transport;GO:0016072//rRNA metabolic process;G…
rna20886	1	1.03	0.78	0.761	1.015	0.7705	-0.397612866	0.004843038	0.107165386	LOC107821727	PREDICTED: isopentenyl-diphosphate Delta-isomerase I-like [Nicotiana tabacum]	Metabolism	Metabolism of terpenoids and polyketides	ko00900//Terpenoid backbone biosynthesis	K01823	-	GO:0003824//catalytic activity;GO:0016860//intramolecular oxidoreductase activity;GO:0016853//isomerase activity;GO:0016863//intramolecular oxidoreductase activity, transposing C=C bonds	GO:0008152//metabolic process;GO:0071704//organic substance metabolic process;GO:0044237//cellular metabolic process;GO:0044699//single-organism process;GO:0044763//single-organism cellular process;GO:0044238//primary metabolic process;GO:0009987//cellular process;GO:0044710//single-organism metabolic process;GO:0044255//cellular lipid metabolic process;GO:0006720//isoprenoid metabolic process;GO…
rna25052	1	0.903	0.702	0.746	0.9515	0.724	-0.394213959	0.04438379	0.179137104	LOC107825140	PREDICTED: ribosome-recycling factor, chloroplastic [Nicotiana sylvestris]	-	-	-	-	GO:0005622//intracellular;GO:0044422//organelle part;GO:0043229//intracellular organelle;GO:0044464//cell part;GO:0009536//plastid;GO:0005623//cell;GO:0044444//cytoplasmic part;GO:0044435//plastid part;GO:0044446//intracellular organelle part;GO:0044424//intracellular part;GO:0005737//cytoplasm;GO:0043227//membrane-bounded organelle;GO:0009532//plastid stroma;GO:0043226//organelle;GO:0043231//int…	GO:0043167//ion binding;GO:0046914//transition metal ion binding;GO:0005488//binding;GO:0043169//cation binding;GO:0046872//metal ion binding	GO:0009620//response to fungus;GO:0050896//response to stimulus;GO:1901566//organonitrogen compound biosynthetic process;GO:0006793//phosphorus metabolic process;GO:0046394//carboxylic acid biosynthetic process;GO:0009059//macromolecule biosynthetic process;GO:0008299//isoprenoid biosynthetic process;GO:0051707//response to other organism;GO:1901564//organonitrogen compound metabolic process;GO:0…
rna34286	1	0.981	0.733	0.776	0.9905	0.7545	-0.392636074	0.011960601	0.125528961	LOC107832641	probable solanesyl-diphosphate synthase 3, chloroplastic [Nicotiana tabacum]	Metabolism	Metabolism of terpenoids and polyketides	ko00900//Terpenoid backbone biosynthesis	K05356	-	GO:0016740//transferase activity;GO:0003824//catalytic activity	GO:0044710//single-organism metabolic process;GO:0044255//cellular lipid metabolic process;GO:0044763//single-organism cellular process;GO:0044699//single-organism process;GO:0008152//metabolic process;GO:0044237//cellular metabolic process;GO:0044238//primary metabolic process;GO:0006629//lipid metabolic process;GO:0071704//organic substance metabolic process;GO:0006720//isoprenoid metabolic pro…
rna32220	1	0.927	0.725	0.745	0.9635	0.735	-0.390540417	0.021516725	0.141059267	LOC107830894	PREDICTED: RNA-binding protein 8A-like [Nicotiana sylvestris]	Genetic Information Processing	Translation;Transcription	ko03040//Spliceosome;ko03013//RNA transport;ko03015//mRNA surveillance pathway	K12876	GO:0044424//intracellular part;GO:0043234//protein complex;GO:0044446//intracellular organelle part;GO:0044428//nuclear part;GO:0031981//nuclear lumen;GO:0032991//macromolecular complex;GO:0043227//membrane-bounded organelle;GO:0005654//nucleoplasm;GO:0043228//non-membrane-bounded organelle;GO:0005623//cell;GO:0043229//intracellular organelle;GO:0043233//organelle lumen;GO:0043231//intracellular …	GO:1901363//heterocyclic compound binding;GO:0005488//binding;GO:0003676//nucleic acid binding;GO:0097159//organic cyclic compound binding;GO:0036094//small molecule binding	GO:0010467//gene expression;GO:0008152//metabolic process;GO:0071704//organic substance metabolic process;GO:0043170//macromolecule metabolic process
rna7665	1	0.927	0.725	0.745	0.9635	0.735	-0.390540417	0.021516725	0.141059267	LOC107793126	PREDICTED: RNA-binding protein 8A-like [Nicotiana tomentosiformis]	Genetic Information Processing	Translation;Transcription	ko03040//Spliceosome;ko03013//RNA transport;ko03015//mRNA surveillance pathway	K12876	GO:0070013//intracellular organelle lumen;GO:0043229//intracellular organelle;GO:0044428//nuclear part;GO:0005654//nucleoplasm;GO:0005623//cell;GO:0044451//nucleoplasm part;GO:0043233//organelle lumen;GO:0005622//intracellular;GO:0044464//cell part;GO:0044446//intracellular organelle part;GO:0043231//intracellular membrane-bounded organelle;GO:0043226//organelle;GO:0044424//intracellular part;GO:…	GO:0036094//small molecule binding;GO:0003676//nucleic acid binding;GO:1901363//heterocyclic compound binding;GO:0097159//organic cyclic compound binding;GO:0005488//binding	GO:0071704//organic substance metabolic process;GO:0008152//metabolic process;GO:0043170//macromolecule metabolic process;GO:0010467//gene expression
rna2726	1	0.907	0.73	0.729	0.9535	0.7295	-0.38632496	0.031926966	0.158069959	LOC107827130	PREDICTED: premnaspirodiene oxygenase-like [Nicotiana tabacum]	Metabolism	Metabolism of terpenoids and polyketides	ko00909//Sesquiterpenoid and triterpenoid biosynthesis	K15472	-	GO:0043169//cation binding;GO:1901363//heterocyclic compound binding;GO:0003824//catalytic activity;GO:0046906//tetrapyrrole binding;GO:0005488//binding;GO:0016491//oxidoreductase activity;GO:0046914//transition metal ion binding;GO:0097159//organic cyclic compound binding;GO:0046872//metal ion binding;GO:0043167//ion binding	GO:0044699//single-organism process;GO:0044710//single-organism metabolic process;GO:0008152//metabolic process
rna6735	1	1.006	0.763	0.776	1.003	0.7695	-0.382328374	0.001141189	0.079113341	LOC107785496	PREDICTED: triphosphate tunel metalloenzyme 3-like [Nicotiana sylvestris]	-	-	-	-	-	-	-
rna1460	1	0.955	0.73	0.77	0.9775	0.75	-0.382206107	0.017220927	0.136813662	LOC107817195	14-3-3-like protein 16R [Nicotiana tabacum]	-	-	-	-	-	GO:0005488//binding;GO:0005515//protein binding	-
rna4906	1	1.024	0.751	0.803	1.012	0.777	-0.381222786	0.017523468	0.136813662	LOC107770861	PREDICTED: 50S ribosomal protein L24, chloroplastic-like [Nicotiana tabacum]	Genetic Information Processing	Translation	ko03010//Ribosome	K02895	GO:0043226//organelle;GO:0044424//intracellular part;GO:0009532//plastid stroma;GO:0005622//intracellular;GO:0043227//membrane-bounded organelle;GO:0044464//cell part;GO:1990904//ribonucleoprotein complex;GO:0044435//plastid part;GO:0044422//organelle part;GO:0031975//envelope;GO:0043231//intracellular membrane-bounded organelle;GO:0005623//cell;GO:0009536//plastid;GO:0044446//intracellular organ…	GO:0003723//RNA binding;GO:1901363//heterocyclic compound binding;GO:0005198//structural molecule activity;GO:0003676//nucleic acid binding;GO:0097159//organic cyclic compound binding;GO:0005488//binding	GO:0044238//primary metabolic process;GO:0044267//cellular protein metabolic process;GO:0019752//carboxylic acid metabolic process;GO:0043603//cellular amide metabolic process;GO:0034641//cellular nitrogen compound metabolic process;GO:0009059//macromolecule biosynthetic process;GO:0043043//peptide biosynthetic process;GO:1901566//organonitrogen compound biosynthetic process;GO:0008152//metabolic…
rna19883	1	1.072	0.811	0.787	1.036	0.799	-0.374756595	0.020674311	0.140355477	LOC107820918	PREDICTED: cytochrome c-like [Nicotiana tomentosiformis]	Metabolism	Energy metabolism	ko00920//Sulfur metabolism	K08738	GO:0044425//membrane part;GO:0043229//intracellular organelle;GO:0005623//cell;GO:0016020//membrane;GO:0005622//intracellular;GO:0043227//membrane-bounded organelle;GO:0044464//cell part;GO:0043231//intracellular membrane-bounded organelle;GO:0044424//intracellular part;GO:0043226//organelle	GO:0097159//organic cyclic compound binding;GO:0046872//metal ion binding;GO:0043169//cation binding;GO:0046914//transition metal ion binding;GO:0043167//ion binding;GO:1901363//heterocyclic compound binding;GO:0046906//tetrapyrrole binding;GO:0005488//binding	GO:0008152//metabolic process;GO:0044699//single-organism process;GO:0044710//single-organism metabolic process
rna13352	1	1.102	0.8	0.822	1.051	0.811	-0.37398885	0.036099244	0.162590245	LOC107815709	PREDICTED: thioredoxin O2, mitochondrial, partial [Nicotiana tabacum]	-	-	-	-	-	GO:0003824//catalytic activity;GO:0016667//oxidoreductase activity, acting on a sulfur group of donors;GO:0016491//oxidoreductase activity;GO:0015036//disulfide oxidoreductase activity	GO:0071704//organic substance metabolic process;GO:0018904//ether metabolic process;GO:0019725//cellular homeostasis;GO:0008152//metabolic process;GO:0044710//single-organism metabolic process;GO:0065008//regulation of biological quality;GO:0042592//homeostatic process;GO:0044699//single-organism process;GO:0009987//cellular process;GO:0044763//single-organism cellular process;GO:0044281//small m…
rna23342	1	1.102	0.8	0.822	1.051	0.811	-0.37398885	0.036099244	0.162590245	LOC107823704	PREDICTED: thioredoxin O2, mitochondrial-like [Nicotiana tabacum]	-	-	-	-	-	GO:0016491//oxidoreductase activity;GO:0003824//catalytic activity;GO:0015036//disulfide oxidoreductase activity;GO:0016667//oxidoreductase activity, acting on a sulfur group of donors	GO:0044281//small molecule metabolic process;GO:0065007//biological regulation;GO:0008152//metabolic process;GO:0065008//regulation of biological quality;GO:0042592//homeostatic process;GO:0071704//organic substance metabolic process;GO:0018904//ether metabolic process;GO:0019725//cellular homeostasis;GO:0009987//cellular process;GO:0044710//single-organism metabolic process;GO:0044763//single-or…
rna8655	1	0.997	0.736	0.809	0.9985	0.7725	-0.370227495	0.032078762	0.158069959	LOC107800870	PREDICTED: soluble inorganic pyrophosphatase 1, chloroplastic-like [Nicotiana sylvestris]	Metabolism	Energy metabolism	ko00190//Oxidative phosphorylation	K01507	GO:0005622//intracellular;GO:0044424//intracellular part;GO:0005623//cell;GO:0044464//cell part	GO:0005488//binding;GO:0043169//cation binding;GO:0016787//hydrolase activity;GO:0016817//hydrolase activity, acting on acid anhydrides;GO:0016818//hydrolase activity, acting on acid anhydrides, in phosphorus-containing anhydrides;GO:0046872//metal ion binding;GO:0043167//ion binding;GO:0003824//catalytic activity;GO:0016462//pyrophosphatase activity	GO:0008152//metabolic process;GO:0009987//cellular process;GO:0006793//phosphorus metabolic process;GO:0044237//cellular metabolic process
rna3110	1	1.056	0.801	0.791	1.028	0.796	-0.368999929	0.01177086	0.124860515	LOC107830195	PREDICTED: chlorophyll a-b binding protein 13, chloroplastic-like [Nicotiana sylvestris]	Metabolism	Energy metabolism	ko00196//Photosynthesis - antenna proteins	K08914	GO:0005622//intracellular;GO:0031224//intrinsic component of membrane;GO:0034357//photosynthetic membrane;GO:0043229//intracellular organelle;GO:0032991//macromolecular complex;GO:0044425//membrane part;GO:0043226//organelle;GO:0044436//thylakoid part;GO:0016020//membrane;GO:0005737//cytoplasm;GO:0009521//photosystem;GO:0043227//membrane-bounded organelle;GO:0044464//cell part;GO:0009536//plastid…	GO:0097159//organic cyclic compound binding;GO:1901363//heterocyclic compound binding;GO:0046906//tetrapyrrole binding;GO:0005488//binding;GO:0043167//ion binding;GO:0043169//cation binding	GO:0044238//primary metabolic process;GO:0036211//protein modification process;GO:0044267//cellular protein metabolic process;GO:0044260//cellular macromolecule metabolic process;GO:0019538//protein metabolic process;GO:0006464//cellular protein modification process;GO:0043412//macromolecule modification;GO:0071704//organic substance metabolic process;GO:0006091//generation of precursor metabolit…
rna26524	1	1.033	0.805	0.771	1.0165	0.788	-0.36734268	0.011050954	0.120791734	LOC107826360	PREDICTED: catalase isozyme 1 [Nicotiana tomentosiformis]	Cellular Processes;Metabolism	Amino acid metabolism;Global and Overview;Transport and catabolism;Carbohydrate metabolism	ko01200//Carbon metabolism;ko04146//Peroxisome;ko00630//Glyoxylate and dicarboxylate metabolism;ko00380//Tryptophan metabolism	K03781	GO:0005911//cell-cell junction;GO:0016020//membrane;GO:0005576//extracellular region;GO:0071944//cell periphery;GO:0031975//envelope;GO:0032991//macromolecular complex;GO:0043226//organelle;GO:0005840//ribosome;GO:0042579//microbody;GO:0005622//intracellular;GO:0043231//intracellular membrane-bounded organelle;GO:0030312//external encapsulating structure;GO:0043227//membrane-bounded organelle;GO:…	GO:0005488//binding;GO:0046906//tetrapyrrole binding;GO:0043169//cation binding;GO:0004601//peroxidase activity;GO:1901363//heterocyclic compound binding;GO:0016209//antioxidant activity;GO:0016491//oxidoreductase activity;GO:0003824//catalytic activity;GO:0046914//transition metal ion binding;GO:0016684//oxidoreductase activity, acting on peroxide as acceptor;GO:0046872//metal ion binding;GO:009…	GO:1901575//organic substance catabolic process;GO:0044249//cellular biosynthetic process;GO:0006952//defense response;GO:0044699//single-organism process;GO:0072593//reactive oxygen species metabolic process;GO:0006955//immune response;GO:0042743//hydrogen peroxide metabolic process;GO:0006950//response to stress;GO:0002376//immune system process;GO:0051704//multi-organism process;GO:0044237//ce…
rna25070	1	1.015	0.748	0.816	1.0075	0.782	-0.365539326	0.028830972	0.155538762	LOC107825155	annexin D1-like [Nicotiana tabacum]	-	-	-	-	GO:0071944//cell periphery;GO:0030312//external encapsulating structure;GO:0043226//organelle;GO:0043227//membrane-bounded organelle;GO:0044446//intracellular organelle part;GO:0044435//plastid part;GO:0044424//intracellular part;GO:0005737//cytoplasm;GO:0031090//organelle membrane;GO:0043229//intracellular organelle;GO:0044464//cell part;GO:0005622//intracellular;GO:0005911//cell-cell junction;G…	GO:0046872//metal ion binding;GO:0097159//organic cyclic compound binding;GO:0032549//ribonucleoside binding;GO:0046983//protein dimerization activity;GO:0005543//phospholipid binding;GO:0036094//small molecule binding;GO:0001882//nucleoside binding;GO:0005488//binding;GO:0008289//lipid binding;GO:0032550//purine ribonucleoside binding;GO:0016209//antioxidant activity;GO:0001883//purine nucleosid…	GO:0050801//ion homeostasis;GO:0009987//cellular process;GO:1901362//organic cyclic compound biosynthetic process;GO:0051276//chromosome organization;GO:0000096//sulfur amino acid metabolic process;GO:1902578//single-organism localization;GO:1901360//organic cyclic compound metabolic process;GO:0006694//steroid biosynthetic process;GO:0019725//cellular homeostasis;GO:0019752//carboxylic acid meta…
rna3996	1	0.974	0.776	0.771	0.987	0.7735	-0.351648793	0.003083918	0.107165386	LOC107763353	PREDICTED: miraculin-like [Nicotiana sylvestris]	-	-	-	-	-	GO:0030234//enzyme regulator activity;GO:0061134//peptidase regulator activity;GO:0061135//endopeptidase regulator activity;GO:0098772//molecular function regulator	GO:0045861//negative regulation of proteolysis;GO:0019222//regulation of metabolic process;GO:0030162//regulation of proteolysis;GO:0048523//negative regulation of cellular process;GO:0051248//negative regulation of protein metabolic process;GO:0080090//regulation of primary metabolic process;GO:0051336//regulation of hydrolase activity;GO:0050790//regulation of catalytic activity;GO:0032268//reg…
rna19727	1	1.027	0.811	0.78	1.0135	0.7955	-0.349412253	0.009358081	0.113991147	LOC107820787	PREDICTED: 60S ribosomal protein L12-like [Nicotiana tomentosiformis]	Genetic Information Processing	Translation	ko03010//Ribosome	K02870	GO:1990904//ribonucleoprotein complex;GO:0044424//intracellular part;GO:0032991//macromolecular complex;GO:0044464//cell part;GO:0030529//intracellular ribonucleoprotein complex;GO:0005622//intracellular;GO:0005623//cell	GO:0005198//structural molecule activity	GO:0010467//gene expression;GO:0008152//metabolic process;GO:0071704//organic substance metabolic process;GO:0043170//macromolecule metabolic process
rna30359	1	0.994	0.774	0.794	0.997	0.784	-0.34673985	0.002958469	0.107165386	LOC107829385	PREDICTED: kirola-like [Nicotiana tabacum]	-	-	-	-	GO:0005623//cell;GO:0043226//organelle;GO:0044424//intracellular part;GO:0043231//intracellular membrane-bounded organelle;GO:0005622//intracellular;GO:0005737//cytoplasm;GO:0043229//intracellular organelle;GO:0043227//membrane-bounded organelle;GO:0044464//cell part	-	GO:0006950//response to stress;GO:0050896//response to stimulus
rna12588	1	0.956	0.8	0.739	0.978	0.7695	-0.345913139	0.034166407	0.161627317	LOC107815070	PREDICTED: D-glycerate 3-kinase, chloroplastic [Nicotiana sylvestris]	Metabolism	Amino acid metabolism;Global and Overview;Carbohydrate metabolism;Lipid metabolism	ko01200//Carbon metabolism;ko00630//Glyoxylate and dicarboxylate metabolism;ko00260//Glycine, serine and threonine metabolism;ko00561//Glycerolipid metabolism	K15918	GO:0009536//plastid;GO:0043227//membrane-bounded organelle;GO:0044444//cytoplasmic part;GO:0044422//organelle part;GO:0005623//cell;GO:0031975//envelope;GO:0031967//organelle envelope;GO:0044435//plastid part;GO:0044424//intracellular part;GO:0005737//cytoplasm;GO:0043229//intracellular organelle;GO:0044446//intracellular organelle part;GO:0009526//plastid envelope;GO:0043226//organelle;GO:004446…	GO:1901363//heterocyclic compound binding;GO:0036094//small molecule binding;GO:0032549//ribonucleoside binding;GO:0016740//transferase activity;GO:0032550//purine ribonucleoside binding;GO:0097159//organic cyclic compound binding;GO:0097367//carbohydrate derivative binding;GO:0005488//binding;GO:0003824//catalytic activity;GO:0016772//transferase activity, transferring phosphorus-containing grou…	GO:0009853//photorespiration;GO:0043094//cellular metabolic compound salvage;GO:0044249//cellular biosynthetic process;GO:0044237//cellular metabolic process;GO:0009058//biosynthetic process;GO:0006793//phosphorus metabolic process;GO:0006796//phosphate-containing compound metabolic process;GO:0008152//metabolic process;GO:0009987//cellular process
rna16703	1	1.003	0.812	0.765	1.0015	0.7885	-0.344979761	0.015172782	0.131836892	LOC107818395	PREDICTED: glycine-rich cell wall structural protein-like isoform X3 [Nicotiana tomentosiformis]	-	-	-	-	-	-	-
rna16704	1	1.003	0.812	0.765	1.0015	0.7885	-0.344979761	0.015172782	0.131836892	LOC107818395	PREDICTED: glycine-rich cell wall structural protein-like isoform X1 [Nicotiana tomentosiformis]	-	-	-	-	-	-	-
rna16705	1	1.003	0.812	0.765	1.0015	0.7885	-0.344979761	0.015172782	0.131836892	LOC107818395	PREDICTED: glycine-rich cell wall structural protein-like isoform X2 [Nicotiana tomentosiformis]	-	-	-	-	-	-	-
rna27783	1	1.077	0.821	0.817	1.0385	0.819	-0.342565859	0.023771159	0.143763891	LOC107827351	PREDICTED: serine--glyoxylate aminotransferase [Nicotiana sylvestris]	Cellular Processes;Metabolism	Amino acid metabolism;Global and Overview;Transport and catabolism;Carbohydrate metabolism	ko01200//Carbon metabolism;ko04146//Peroxisome;ko00630//Glyoxylate and dicarboxylate metabolism;ko00260//Glycine, serine and threonine metabolism;ko00250//Alanine, aspartate and glutamate metabolism	K00830	GO:0005576//extracellular region;GO:0044444//cytoplasmic part;GO:0044446//intracellular organelle part;GO:0044464//cell part;GO:0044424//intracellular part;GO:0043227//membrane-bounded organelle;GO:0044435//plastid part;GO:0009536//plastid;GO:0043229//intracellular organelle;GO:0005622//intracellular;GO:0005623//cell;GO:0042579//microbody;GO:0005737//cytoplasm;GO:0043226//organelle;GO:0009532//pl…	GO:0043167//ion binding;GO:0003824//catalytic activity;GO:0043168//anion binding;GO:0005488//binding;GO:0016740//transferase activity;GO:0016769//transferase activity, transferring nitrogenous groups;GO:0008483//transaminase activity	GO:0042044//fluid transport;GO:0009746//response to hexose;GO:0019725//cellular homeostasis;GO:0009987//cellular process;GO:0009743//response to carbohydrate;GO:0044763//single-organism cellular process;GO:0044699//single-organism process;GO:0048878//chemical homeostasis;GO:0055082//cellular chemical homeostasis;GO:0044237//cellular metabolic process;GO:0006812//cation transport;GO:1902578//singl…
rna12626	1	0.946	0.749	0.788	0.973	0.7685	-0.340394545	0.024493046	0.143763891	LOC107815103	PREDICTED: aspartate carbamoyltransferase 1, chloroplastic [Nicotiana sylvestris]	Metabolism	Amino acid metabolism;Nucleotide metabolism	ko00240//Pyrimidine metabolism;ko00250//Alanine, aspartate and glutamate metabolism	K00609	GO:0044424//intracellular part;GO:0009536//plastid;GO:0005623//cell;GO:0044446//intracellular organelle part;GO:0043227//membrane-bounded organelle;GO:0043231//intracellular membrane-bounded organelle;GO:0044464//cell part;GO:0043226//organelle;GO:0005737//cytoplasm;GO:0044444//cytoplasmic part;GO:0005622//intracellular;GO:0044435//plastid part;GO:0044422//organelle part;GO:0043229//intracellular…	GO:0043167//ion binding;GO:0043168//anion binding;GO:0016741//transferase activity, transferring one-carbon groups;GO:0036094//small molecule binding;GO:0016740//transferase activity;GO:0005488//binding;GO:0016743//carboxyl- or carbamoyltransferase activity;GO:0003824//catalytic activity;GO:0043177//organic acid binding;GO:0031406//carboxylic acid binding	GO:0046049//UMP metabolic process;GO:0046131//pyrimidine ribonucleoside metabolic process;GO:0009123//nucleoside monophosphate metabolic process;GO:0043436//oxoacid metabolic process;GO:0006220//pyrimidine nucleotide metabolic process;GO:0009260//ribonucleotide biosynthetic process;GO:0006139//nucleobase-containing compound metabolic process;GO:0006753//nucleoside phosphate metabolic process;GO:0…
rna12627	1	0.946	0.749	0.788	0.973	0.7685	-0.340394545	0.024493046	0.143763891	LOC107815103	PREDICTED: aspartate carbamoyltransferase 1, chloroplastic [Nicotiana sylvestris]	Metabolism	Amino acid metabolism;Nucleotide metabolism	ko00240//Pyrimidine metabolism;ko00250//Alanine, aspartate and glutamate metabolism	K00609	GO:0009532//plastid stroma;GO:0043229//intracellular organelle;GO:0044446//intracellular organelle part;GO:0009536//plastid;GO:0044464//cell part;GO:0044424//intracellular part;GO:0044435//plastid part;GO:0043226//organelle;GO:0044444//cytoplasmic part;GO:0005623//cell;GO:0044422//organelle part;GO:0043231//intracellular membrane-bounded organelle;GO:0005622//intracellular;GO:0005737//cytoplasm;G…	GO:0016741//transferase activity, transferring one-carbon groups;GO:0036094//small molecule binding;GO:0003824//catalytic activity;GO:0043167//ion binding;GO:0031406//carboxylic acid binding;GO:0043168//anion binding;GO:0016743//carboxyl- or carbamoyltransferase activity;GO:0043177//organic acid binding;GO:0016740//transferase activity;GO:0005488//binding	GO:0019752//carboxylic acid metabolic process;GO:0006725//cellular aromatic compound metabolic process;GO:0009058//biosynthetic process;GO:0009129//pyrimidine nucleoside monophosphate metabolic process;GO:0044238//primary metabolic process;GO:0044249//cellular biosynthetic process;GO:0043436//oxoacid metabolic process;GO:1901362//organic cyclic compound biosynthetic process;GO:0046483//heterocycl…
rna9269	1	0.946	0.749	0.788	0.973	0.7685	-0.340394545	0.024493046	0.143763891	LOC107805660	PREDICTED: aspartate carbamoyltransferase 1, chloroplastic [Nicotiana tomentosiformis]	Metabolism	Amino acid metabolism;Nucleotide metabolism	ko00240//Pyrimidine metabolism;ko00250//Alanine, aspartate and glutamate metabolism	K00609	GO:0009536//plastid;GO:0005622//intracellular;GO:0044422//organelle part;GO:0044435//plastid part;GO:0044446//intracellular organelle part;GO:0043226//organelle;GO:0005623//cell;GO:0043231//intracellular membrane-bounded organelle;GO:0043227//membrane-bounded organelle;GO:0005737//cytoplasm;GO:0043229//intracellular organelle;GO:0044464//cell part;GO:0044424//intracellular part;GO:0044444//cytopl…	GO:0016743//carboxyl- or carbamoyltransferase activity;GO:0036094//small molecule binding;GO:0016740//transferase activity;GO:0003824//catalytic activity;GO:0043168//anion binding;GO:0043177//organic acid binding;GO:0043167//ion binding;GO:0031406//carboxylic acid binding;GO:0016741//transferase activity, transferring one-carbon groups;GO:0005488//binding	GO:0006222//UMP biosynthetic process;GO:0006221//pyrimidine nucleotide biosynthetic process;GO:1901137//carbohydrate derivative biosynthetic process;GO:0006753//nucleoside phosphate metabolic process;GO:1901659//glycosyl compound biosynthetic process;GO:0019637//organophosphate metabolic process;GO:0044281//small molecule metabolic process;GO:0046049//UMP metabolic process;GO:0009174//pyrimidine …
rna16945	1	1.041	0.799	0.815	1.0205	0.807	-0.338635604	0.008998973	0.113117095	LOC107818566	PREDICTED: uncharacterized protein At2g34460, chloroplastic-like [Nicotiana sylvestris]	-	-	-	-	-	-	-
rna6578	1	1.041	0.799	0.815	1.0205	0.807	-0.338635604	0.008998973	0.113117095	LOC107784248	PREDICTED: uncharacterized protein At2g34460, chloroplastic-like [Nicotiana tomentosiformis]	-	-	-	-	-	-	-
rna10417	1	1.01	0.833	0.76	1.005	0.7965	-0.335449235	0.036862472	0.164036888	LOC107813342	PREDICTED: thioredoxin-like [Nicotiana tomentosiformis]	-	-	-	-	-	GO:0015036//disulfide oxidoreductase activity;GO:0016491//oxidoreductase activity;GO:0003824//catalytic activity;GO:0016667//oxidoreductase activity, acting on a sulfur group of donors	GO:0065008//regulation of biological quality;GO:0042592//homeostatic process;GO:0044281//small molecule metabolic process;GO:0019725//cellular homeostasis;GO:0071704//organic substance metabolic process;GO:0044699//single-organism process;GO:0009987//cellular process;GO:0044710//single-organism metabolic process;GO:0065007//biological regulation;GO:0044763//single-organism cellular process;GO:000…
rna28786	1	1.01	0.833	0.76	1.005	0.7965	-0.335449235	0.036862472	0.164036888	LOC107828114	PREDICTED: thioredoxin [Nicotiana sylvestris]	-	-	-	-	-	GO:0003824//catalytic activity;GO:0015036//disulfide oxidoreductase activity;GO:0016667//oxidoreductase activity, acting on a sulfur group of donors;GO:0016491//oxidoreductase activity	GO:0008152//metabolic process;GO:0065007//biological regulation;GO:0065008//regulation of biological quality;GO:0071704//organic substance metabolic process;GO:0044281//small molecule metabolic process;GO:0019725//cellular homeostasis;GO:0044763//single-organism cellular process;GO:0044710//single-organism metabolic process;GO:0009987//cellular process;GO:0042592//homeostatic process;GO:0018904//…
rna17182	1	1.048	0.808	0.817	1.024	0.8125	-0.333775997	0.010690007	0.119933166	LOC107818765	PREDICTED: 60S ribosomal protein L14-2-like [Nicotiana tomentosiformis]	Genetic Information Processing	Translation	ko03010//Ribosome	K02875	GO:1990904//ribonucleoprotein complex;GO:0044464//cell part;GO:0005622//intracellular;GO:0005623//cell;GO:0032991//macromolecular complex;GO:0044424//intracellular part;GO:0030529//intracellular ribonucleoprotein complex	GO:0005198//structural molecule activity	GO:0008152//metabolic process;GO:0010467//gene expression;GO:0043170//macromolecule metabolic process;GO:0071704//organic substance metabolic process
rna32785	1	0.967	0.811	0.754	0.9835	0.7825	-0.3298343	0.029306656	0.156759434	LOC107831351	PREDICTED: glutathione S-transferase-like [Nicotiana sylvestris]	Metabolism	Metabolism of other amino acids	ko00480//Glutathione metabolism	K00799	-	GO:0016740//transferase activity;GO:0003824//catalytic activity;GO:0016765//transferase activity, transferring alkyl or aryl (other than methyl) groups	-
rna33811	1	0.936	0.79	0.751	0.968	0.7705	-0.329212091	0.031791098	0.158069959	LOC107832242	PREDICTED: plasma membrane-associated cation-binding protein 1-like isoform X1 [Nicotiana tabacum]	-	-	-	-	GO:0044425//membrane part;GO:0031224//intrinsic component of membrane;GO:0031225//anchored component of membrane;GO:0016020//membrane	-	GO:0009987//cellular process
rna33812	1	0.936	0.79	0.751	0.968	0.7705	-0.329212091	0.031791098	0.158069959	LOC107832242	PREDICTED: plasma membrane-associated cation-binding protein 1-like isoform X2 [Nicotiana tabacum]	-	-	-	-	GO:0016020//membrane;GO:0031224//intrinsic component of membrane;GO:0044425//membrane part;GO:0031225//anchored component of membrane	-	GO:0009987//cellular process
rna33813	1	0.936	0.79	0.751	0.968	0.7705	-0.329212091	0.031791098	0.158069959	LOC107832242	PREDICTED: plasma membrane-associated cation-binding protein 1-like isoform X1 [Nicotiana tabacum]	-	-	-	-	GO:0031224//intrinsic component of membrane;GO:0031225//anchored component of membrane;GO:0016020//membrane;GO:0044425//membrane part	-	GO:0009987//cellular process
rna4904	1	0.986	0.814	0.769	0.993	0.7915	-0.327204367	0.016225213	0.13506684	LOC107770844	PREDICTED: chlorophyll a-b binding protein 50, chloroplastic-like [Nicotiana sylvestris]	Metabolism	Energy metabolism	ko00196//Photosynthesis - antenna proteins	K08912	GO:0009507//chloroplast;GO:0044464//cell part;GO:0044446//intracellular organelle part;GO:0005737//cytoplasm;GO:0043231//intracellular membrane-bounded organelle;GO:0044435//plastid part;GO:0044434//chloroplast part;GO:0044436//thylakoid part;GO:0005622//intracellular;GO:0044425//membrane part;GO:0034357//photosynthetic membrane;GO:0044444//cytoplasmic part;GO:0044422//organelle part;GO:0032991//…	GO:0097159//organic cyclic compound binding;GO:0043169//cation binding;GO:0005488//binding;GO:0046906//tetrapyrrole binding;GO:1901363//heterocyclic compound binding;GO:0043167//ion binding	GO:0006464//cellular protein modification process;GO:0044260//cellular macromolecule metabolic process;GO:0044267//cellular protein metabolic process;GO:0036211//protein modification process;GO:0071704//organic substance metabolic process;GO:0043412//macromolecule modification;GO:0006091//generation of precursor metabolites and energy;GO:0008152//metabolic process;GO:0044238//primary metabolic pr…
rna6254	1	1.031	0.826	0.804	1.0155	0.815	-0.317318275	0.008475496	0.11089509	LOC107781539	PREDICTED: uncharacterized protein LOC107781539 [Nicotiana tabacum]	-	-	-	-	GO:0044444//cytoplasmic part;GO:0005623//cell;GO:0043227//membrane-bounded organelle;GO:0044464//cell part;GO:0005622//intracellular;GO:0043231//intracellular membrane-bounded organelle;GO:0043226//organelle;GO:0005576//extracellular region;GO:0009536//plastid;GO:0031975//envelope;GO:0044446//intracellular organelle part;GO:0044422//organelle part;GO:0031967//organelle envelope;GO:0043229//intrac…	GO:0003824//catalytic activity;GO:0005488//binding;GO:0016614//oxidoreductase activity, acting on CH-OH group of donors;GO:0016491//oxidoreductase activity;GO:0048037//cofactor binding	GO:0006725//cellular aromatic compound metabolic process;GO:0009668//plastid membrane organization;GO:0008299//isoprenoid biosynthetic process;GO:0034641//cellular nitrogen compound metabolic process;GO:0009887//organ morphogenesis;GO:0044249//cellular biosynthetic process;GO:0016043//cellular component organization;GO:0044767//single-organism developmental process;GO:0044238//primary metabolic p…
rna1954	1	0.957	0.756	0.817	0.9785	0.7865	-0.315125085	0.039065072	0.167023114	LOC107820915	PREDICTED: uncharacterized protein LOC107820915 [Nicotiana tabacum]	-	-	-	-	GO:0031975//envelope;GO:0044444//cytoplasmic part;GO:0005737//cytoplasm;GO:0044424//intracellular part;GO:0005623//cell;GO:0044434//chloroplast part;GO:0044446//intracellular organelle part;GO:0009536//plastid;GO:0044435//plastid part;GO:0044422//organelle part;GO:0044464//cell part;GO:0043227//membrane-bounded organelle;GO:0043229//intracellular organelle;GO:0043231//intracellular membrane-bound…	-	-
rna18177	1	0.946	0.768	0.802	0.973	0.785	-0.309747151	0.025887098	0.14559321	LOC107819573	PREDICTED: superoxide dismutase [Fe], chloroplastic-like [Nicotiana tabacum]	Cellular Processes	Transport and catabolism	ko04146//Peroxisome	K04564	-	GO:0016209//antioxidant activity;GO:0005488//binding;GO:0043167//ion binding;GO:0043169//cation binding;GO:0003824//catalytic activity	GO:0044237//cellular metabolic process;GO:0008152//metabolic process;GO:0006801//superoxide metabolic process;GO:0044710//single-organism metabolic process;GO:0072593//reactive oxygen species metabolic process;GO:0044699//single-organism process;GO:0009987//cellular process
rna34513	1	0.946	0.768	0.802	0.973	0.785	-0.309747151	0.025887098	0.14559321	LOC107832827	PREDICTED: superoxide dismutase [Fe], chloroplastic isoform X1 [Nicotiana tomentosiformis]	Cellular Processes	Transport and catabolism	ko04146//Peroxisome	K04564	-	GO:0005488//binding;GO:0003824//catalytic activity;GO:0016209//antioxidant activity;GO:0043169//cation binding;GO:0043167//ion binding	GO:0006801//superoxide metabolic process;GO:0044699//single-organism process;GO:0072593//reactive oxygen species metabolic process;GO:0009987//cellular process;GO:0044710//single-organism metabolic process;GO:0044237//cellular metabolic process;GO:0008152//metabolic process
rna34514	1	0.946	0.768	0.802	0.973	0.785	-0.309747151	0.025887098	0.14559321	LOC107832827	PREDICTED: superoxide dismutase [Fe], chloroplastic isoform X2 [Nicotiana tomentosiformis]	Cellular Processes	Transport and catabolism	ko04146//Peroxisome	K04564	-	GO:0003824//catalytic activity;GO:0016209//antioxidant activity;GO:0005488//binding;GO:0043169//cation binding;GO:0043167//ion binding	GO:0044710//single-organism metabolic process;GO:0006801//superoxide metabolic process;GO:0072593//reactive oxygen species metabolic process;GO:0044699//single-organism process;GO:0009987//cellular process;GO:0044237//cellular metabolic process;GO:0008152//metabolic process
rna18175	1	1.057	0.854	0.809	1.0285	0.8315	-0.306753625	0.031635556	0.158069959	LOC107819572	Pterin-4-alpha-carbinolamine dehydratase 1 isoform 1 [Theobroma cacao]	-	-	-	-	GO:0044464//cell part;GO:0044424//intracellular part;GO:0043231//intracellular membrane-bounded organelle;GO:0044444//cytoplasmic part;GO:0009536//plastid;GO:0005622//intracellular;GO:0043226//organelle;GO:0005737//cytoplasm;GO:0043229//intracellular organelle;GO:0043227//membrane-bounded organelle;GO:0005623//cell	GO:0016829//lyase activity;GO:0016836//hydro-lyase activity;GO:0003824//catalytic activity;GO:0016835//carbon-oxygen lyase activity	GO:0044271//cellular nitrogen compound biosynthetic process;GO:0044260//cellular macromolecule metabolic process;GO:0034654//nucleobase-containing compound biosynthetic process;GO:0006753//nucleoside phosphate metabolic process;GO:0009987//cellular process;GO:0006807//nitrogen compound metabolic process;GO:0046394//carboxylic acid biosynthetic process;GO:0080090//regulation of primary metabolic p…
rna34516	1	1.057	0.854	0.809	1.0285	0.8315	-0.306753625	0.031635556	0.158069959	LOC107832828	Pterin-4-alpha-carbinolamine dehydratase 1 isoform 1 [Theobroma cacao]	-	-	-	-	GO:0009536//plastid;GO:0005622//intracellular;GO:0005737//cytoplasm;GO:0043226//organelle;GO:0043227//membrane-bounded organelle;GO:0044444//cytoplasmic part;GO:0044464//cell part;GO:0005623//cell;GO:0043231//intracellular membrane-bounded organelle;GO:0043229//intracellular organelle;GO:0044424//intracellular part	GO:0016835//carbon-oxygen lyase activity;GO:0003824//catalytic activity;GO:0016836//hydro-lyase activity;GO:0016829//lyase activity	GO:0022607//cellular component assembly;GO:0051186//cofactor metabolic process;GO:0016053//organic acid biosynthetic process;GO:0044699//single-organism process;GO:0018130//heterocycle biosynthetic process;GO:0044271//cellular nitrogen compound biosynthetic process;GO:0006091//generation of precursor metabolites and energy;GO:0044763//single-organism cellular process;GO:0016072//rRNA metabolic pr…
rna853	1	1.032	0.835	0.812	1.016	0.8235	-0.303059847	0.009894702	0.118545701	LOC107803555	PREDICTED: calcium sensing receptor, chloroplastic isoform X1 [Citrus sinensis]	-	-	-	-	-	-	-
rna25986	1	1.022	0.805	0.844	1.011	0.8245	-0.294191598	0.01588207	0.134368913	LOC107825900	PREDICTED: ferredoxin-thioredoxin reductase, variable chain-like [Nicotiana tomentosiformis]	-	-	-	-	-	GO:0005488//binding;GO:0016740//transferase activity;GO:0016783//sulfurtransferase activity;GO:0051536//iron-sulfur cluster binding;GO:0051540//metal cluster binding;GO:0003824//catalytic activity;GO:0016782//transferase activity, transferring sulfur-containing groups	GO:0044238//primary metabolic process;GO:0032787//monocarboxylic acid metabolic process;GO:0043436//oxoacid metabolic process;GO:0071704//organic substance metabolic process;GO:0016053//organic acid biosynthetic process;GO:0006629//lipid metabolic process;GO:0046394//carboxylic acid biosynthetic process;GO:0072330//monocarboxylic acid biosynthetic process;GO:0044763//single-organism cellular proc…
gene74134	1	0.993	0.824	0.803	0.9965	0.8135	-0.292727459	0.004315255	0.107165386	orf25	ATPase subunit 4 (mitochondrion) [Solanum triflorum]	-	-	-	-	GO:0045259//proton-transporting ATP synthase complex;GO:0098796//membrane protein complex;GO:0016469//proton-transporting two-sector ATPase complex;GO:0044424//intracellular part;GO:0044425//membrane part;GO:0031090//organelle membrane;GO:0044422//organelle part;GO:0043229//intracellular organelle;GO:0033177//proton-transporting two-sector ATPase complex, proton-transporting domain;GO:0045263//pr…	GO:0022892//substrate-specific transporter activity;GO:0015075//ion transmembrane transporter activity;GO:0022857//transmembrane transporter activity;GO:0005215//transporter activity;GO:0015077//monovalent inorganic cation transmembrane transporter activity;GO:0008324//cation transmembrane transporter activity;GO:0022890//inorganic cation transmembrane transporter activity;GO:0022891//substrate-s…	GO:0006818//hydrogen transport;GO:1901362//organic cyclic compound biosynthetic process;GO:0019637//organophosphate metabolic process;GO:0044763//single-organism cellular process;GO:0043170//macromolecule metabolic process;GO:0072521//purine-containing compound metabolic process;GO:0009119//ribonucleoside metabolic process;GO:0006164//purine nucleotide biosynthetic process;GO:0009259//ribonucleot…
rna26978	1	0.937	0.785	0.805	0.9685	0.795	-0.284797188	0.029965436	0.158069959	LOC107826706	PREDICTED: probable caffeoyl-CoA O-methyltransferase At4g26220 [Nicotiana sylvestris]	Metabolism	Amino acid metabolism;Biosynthesis of other secondary metabolites	ko00940//Phenylpropanoid biosynthesis;ko00360//Phenylalanine metabolism;ko00941//Flavonoid biosynthesis;ko00945//Stilbenoid, diarylheptanoid and gingerol biosynthesis	K00588	-	GO:0003824//catalytic activity;GO:0008168//methyltransferase activity;GO:0016741//transferase activity, transferring one-carbon groups;GO:0016740//transferase activity;GO:0008171//O-methyltransferase activity	GO:0008152//metabolic process
rna16173	1	1.009	0.838	0.812	1.0045	0.825	-0.28401154	0.006846941	0.110675744	LOC107817985	PREDICTED: GTP-binding protein SAR1B [Nicotiana tomentosiformis]	Genetic Information Processing	Folding, sorting and degradation	ko04141//Protein processing in endoplasmic reticulum	K07953	GO:0044424//intracellular part;GO:0005623//cell;GO:0043227//membrane-bounded organelle;GO:0005622//intracellular;GO:0044464//cell part;GO:0043231//intracellular membrane-bounded organelle;GO:0043229//intracellular organelle;GO:0043226//organelle	GO:0005488//binding;GO:0097367//carbohydrate derivative binding;GO:0036094//small molecule binding;GO:0032550//purine ribonucleoside binding;GO:0001883//purine nucleoside binding;GO:0001882//nucleoside binding;GO:0032549//ribonucleoside binding;GO:0097159//organic cyclic compound binding;GO:1901363//heterocyclic compound binding	GO:0071702//organic substance transport;GO:0006810//transport;GO:0033036//macromolecule localization;GO:0044699//single-organism process;GO:0051716//cellular response to stimulus;GO:0023052//signaling;GO:0050794//regulation of cellular process;GO:0044700//single organism signaling;GO:0007165//signal transduction;GO:0007154//cell communication;GO:0035556//intracellular signal transduction;GO:00447…
rna17218	1	1.009	0.838	0.812	1.0045	0.825	-0.28401154	0.006846941	0.110675744	LOC107818801	PREDICTED: GTP-binding protein SAR2-like [Nicotiana tabacum]	Genetic Information Processing	Folding, sorting and degradation	ko04141//Protein processing in endoplasmic reticulum	K07953	GO:0043231//intracellular membrane-bounded organelle;GO:0044464//cell part;GO:0005622//intracellular;GO:0005623//cell;GO:0043227//membrane-bounded organelle;GO:0043226//organelle;GO:0044424//intracellular part;GO:0043229//intracellular organelle	GO:0032550//purine ribonucleoside binding;GO:0036094//small molecule binding;GO:0001882//nucleoside binding;GO:0097159//organic cyclic compound binding;GO:0097367//carbohydrate derivative binding;GO:1901363//heterocyclic compound binding;GO:0005488//binding;GO:0001883//purine nucleoside binding;GO:0032549//ribonucleoside binding	GO:0045184//establishment of protein localization;GO:0044699//single-organism process;GO:0050789//regulation of biological process;GO:0008104//protein localization;GO:0009987//cellular process;GO:0023052//signaling;GO:0051179//localization;GO:0071702//organic substance transport;GO:0033036//macromolecule localization;GO:0035556//intracellular signal transduction;GO:0044700//single organism signal…
gene74065	1	1.016	0.816	0.843	1.008	0.8295	-0.281181753	0.008513426	0.11089509	ndhI	NADH dehydrogenase subunit I [Nicotiana tabacum]	Metabolism	Energy metabolism	ko00190//Oxidative phosphorylation	K05580	GO:0044434//chloroplast part;GO:0044464//cell part;GO:0009536//plastid;GO:0016020//membrane;GO:0043231//intracellular membrane-bounded organelle;GO:0005737//cytoplasm;GO:0044435//plastid part;GO:0043226//organelle;GO:0043229//intracellular organelle;GO:0044424//intracellular part;GO:0043227//membrane-bounded organelle;GO:0044422//organelle part;GO:0005622//intracellular;GO:0009507//chloroplast;GO…	GO:0046914//transition metal ion binding;GO:0016655//oxidoreductase activity, acting on NAD(P)H, quinone or similar compound as acceptor;GO:0051536//iron-sulfur cluster binding;GO:0046872//metal ion binding;GO:0003824//catalytic activity;GO:0016491//oxidoreductase activity;GO:0048037//cofactor binding;GO:0003954//NADH dehydrogenase activity;GO:0051540//metal cluster binding;GO:0050136//NADH dehyd…	GO:0044699//single-organism process;GO:0008152//metabolic process;GO:0044710//single-organism metabolic process;GO:0006091//generation of precursor metabolites and energy;GO:0044237//cellular metabolic process;GO:0009987//cellular process
rna18257	1	1.013	0.847	0.812	1.0065	0.8295	-0.279033286	0.012741793	0.131822499	LOC107819630	PREDICTED: 60S ribosomal protein L9-1-like [Nicotiana sylvestris]	Genetic Information Processing	Translation	ko03010//Ribosome	K02940	GO:0044464//cell part;GO:1990904//ribonucleoprotein complex;GO:0005623//cell;GO:0032991//macromolecular complex;GO:0044424//intracellular part;GO:0030529//intracellular ribonucleoprotein complex;GO:0005622//intracellular	GO:0003676//nucleic acid binding;GO:0005488//binding;GO:0003723//RNA binding;GO:0097159//organic cyclic compound binding;GO:1901363//heterocyclic compound binding;GO:0005198//structural molecule activity	GO:0043170//macromolecule metabolic process;GO:0010467//gene expression;GO:0008152//metabolic process;GO:0071704//organic substance metabolic process
rna24275	1	1.017	0.827	0.837	1.0085	0.832	-0.27755565	0.002883147	0.107165386	LOC107824481	PREDICTED: L-galactose dehydrogenase [Nicotiana tomentosiformis]	Metabolism	Carbohydrate metabolism	ko00053//Ascorbate and aldarate metabolism	K17744	GO:0005622//intracellular;GO:0044464//cell part;GO:0005623//cell;GO:0005737//cytoplasm;GO:0044444//cytoplasmic part;GO:0044424//intracellular part	GO:0003824//catalytic activity;GO:0016491//oxidoreductase activity;GO:0016627//oxidoreductase activity, acting on the CH-CH group of donors;GO:0016646//oxidoreductase activity, acting on the CH-NH group of donors, NAD or NADP as acceptor;GO:0016645//oxidoreductase activity, acting on the CH-NH group of donors;GO:0016616//oxidoreductase activity, acting on the CH-OH group of donors, NAD or NADP as…	GO:0006082//organic acid metabolic process;GO:0005975//carbohydrate metabolic process;GO:0008152//metabolic process;GO:0044699//single-organism process;GO:0005996//monosaccharide metabolic process;GO:0044238//primary metabolic process;GO:0044281//small molecule metabolic process;GO:0019318//hexose metabolic process;GO:0019852//L-ascorbic acid metabolic process;GO:0044723//single-organism carbohyd…
rna7714	1	0.965	0.78	0.842	0.9825	0.811	-0.276755493	0.044867717	0.179619849	LOC107793530	uncharacterized LOC107793530 [Nicotiana tabacum]	-	-	-	-	-	GO:0003824//catalytic activity;GO:0016741//transferase activity, transferring one-carbon groups;GO:0016740//transferase activity	GO:0008152//metabolic process
rna31570	1	0.988	0.794	0.847	0.994	0.8205	-0.276742518	0.027984879	0.152281356	LOC107830404	PREDICTED: cytochrome b-c1 complex subunit 9-like [Nicotiana tomentosiformis]	Metabolism	Energy metabolism	ko00190//Oxidative phosphorylation	K00419	GO:0043229//intracellular organelle;GO:0031967//organelle envelope;GO:0005623//cell;GO:0044464//cell part;GO:0044444//cytoplasmic part;GO:0043226//organelle;GO:0005740//mitochondrial envelope;GO:0031966//mitochondrial membrane;GO:0031090//organelle membrane;GO:0044424//intracellular part;GO:0044429//mitochondrial part;GO:0043231//intracellular membrane-bounded organelle;GO:0044446//intracellular …	GO:0022891//substrate-specific transmembrane transporter activity;GO:0022857//transmembrane transporter activity;GO:0015077//monovalent inorganic cation transmembrane transporter activity;GO:0005215//transporter activity;GO:0022890//inorganic cation transmembrane transporter activity;GO:0008324//cation transmembrane transporter activity;GO:0022892//substrate-specific transporter activity;GO:00150…	GO:0009058//biosynthetic process;GO:0051234//establishment of localization;GO:0015992//proton transport;GO:0008152//metabolic process;GO:0006091//generation of precursor metabolites and energy;GO:0044249//cellular biosynthetic process;GO:0006818//hydrogen transport;GO:0044237//cellular metabolic process;GO:1902578//single-organism localization;GO:0015672//monovalent inorganic cation transport;GO:…
rna8535	1	1.067	0.867	0.84	1.0335	0.8535	-0.27607533	0.033890579	0.161329064	LOC107799938	glutamate--cysteine ligase, chloroplastic [Nicotiana tabacum]	Metabolism	Amino acid metabolism;Metabolism of other amino acids	ko00270//Cysteine and methionine metabolism;ko00480//Glutathione metabolism	K01919	GO:0043227//membrane-bounded organelle;GO:0044422//organelle part;GO:0005737//cytoplasm;GO:0043226//organelle;GO:0005622//intracellular;GO:0043231//intracellular membrane-bounded organelle;GO:0044444//cytoplasmic part;GO:0005623//cell;GO:0044446//intracellular organelle part;GO:0044424//intracellular part;GO:0009532//plastid stroma;GO:0044464//cell part;GO:0044435//plastid part;GO:0009536//plasti…	GO:0097159//organic cyclic compound binding;GO:0032549//ribonucleoside binding;GO:0097367//carbohydrate derivative binding;GO:0032550//purine ribonucleoside binding;GO:0016881//acid-amino acid ligase activity;GO:0001882//nucleoside binding;GO:0036094//small molecule binding;GO:0005488//binding;GO:1901363//heterocyclic compound binding;GO:0016874//ligase activity;GO:0016879//ligase activity, formi…	GO:0046483//heterocycle metabolic process;GO:0019438//aromatic compound biosynthetic process;GO:0007275//multicellular organism development;GO:0006790//sulfur compound metabolic process;GO:0009620//response to fungus;GO:0006082//organic acid metabolic process;GO:0071704//organic substance metabolic process;GO:0003006//developmental process involved in reproduction;GO:0034641//cellular nitrogen co…
rna28446	1	0.986	0.809	0.832	0.993	0.8205	-0.275290384	0.006687822	0.110675744	LOC107827843	PREDICTED: methionine--tRNA ligase, chloroplastic/mitochondrial-like [Nicotiana tabacum]	Genetic Information Processing;Metabolism	Translation;Metabolism of other amino acids	ko00970//Aminoacyl-tRNA biosynthesis;ko00450//Selenocompound metabolism	K01874	GO:0043229//intracellular organelle;GO:0009536//plastid;GO:0044422//organelle part;GO:0005622//intracellular;GO:0043231//intracellular membrane-bounded organelle;GO:0044444//cytoplasmic part;GO:0043227//membrane-bounded organelle;GO:0005623//cell;GO:0044464//cell part;GO:0044435//plastid part;GO:0044424//intracellular part;GO:0044446//intracellular organelle part;GO:0043226//organelle;GO:0009532/…	GO:0032550//purine ribonucleoside binding;GO:0016874//ligase activity;GO:0036094//small molecule binding;GO:0001882//nucleoside binding;GO:1901363//heterocyclic compound binding;GO:0016876//ligase activity, forming aminoacyl-tRNA and related compounds;GO:0005488//binding;GO:0032549//ribonucleoside binding;GO:0003824//catalytic activity;GO:0004812//aminoacyl-tRNA ligase activity;GO:0001883//purine…	GO:0071704//organic substance metabolic process;GO:0000003//reproduction;GO:0044238//primary metabolic process;GO:1901360//organic cyclic compound metabolic process;GO:0044249//cellular biosynthetic process;GO:0006518//peptide metabolic process;GO:0010467//gene expression;GO:0006807//nitrogen compound metabolic process;GO:0043039//tRNA aminoacylation;GO:1901576//organic substance biosynthetic pro…
rna2441	1	1.016	0.832	0.837	1.008	0.8345	-0.272511684	0.002011485	0.107165386	LOC107824746	PREDICTED: remorin-like isoform X1 [Nicotiana sylvestris]	-	-	-	-	GO:0016020//membrane	GO:0043177//organic acid binding;GO:0043167//ion binding;GO:0005488//binding;GO:0043168//anion binding;GO:0036094//small molecule binding;GO:0031406//carboxylic acid binding;GO:0033293//monocarboxylic acid binding	GO:0051179//localization;GO:0044699//single-organism process;GO:0044763//single-organism cellular process;GO:0009987//cellular process;GO:0051234//establishment of localization;GO:0007154//cell communication
rna20360	1	1.07	0.853	0.861	1.035	0.857	-0.272263658	0.031397559	0.158069959	LOC107821284	PREDICTED: plant UBX domain-containing protein 7-like [Nicotiana tabacum]	-	-	-	-	-	-	-
rna23205	1	0.979	0.812	0.827	0.9895	0.8195	-0.271955758	0.005481739	0.107165386	LOC107823571	PREDICTED: ras-related protein RABF1 [Nicotiana sylvestris]	Cellular Processes	Transport and catabolism	ko04144//Endocytosis;ko04145//Phagosome	K07889	GO:0044440//endosomal part;GO:0016020//membrane;GO:0005769//early endosome;GO:0005622//intracellular;GO:0044446//intracellular organelle part;GO:0005768//endosome;GO:0044464//cell part;GO:0044424//intracellular part;GO:0044422//organelle part;GO:0043226//organelle;GO:0012505//endomembrane system;GO:0043227//membrane-bounded organelle;GO:0005737//cytoplasm;GO:0031090//organelle membrane;GO:0043231…	GO:0001883//purine nucleoside binding;GO:0017111//nucleoside-triphosphatase activity;GO:1901363//heterocyclic compound binding;GO:0016787//hydrolase activity;GO:0016462//pyrophosphatase activity;GO:0016818//hydrolase activity, acting on acid anhydrides, in phosphorus-containing anhydrides;GO:0097159//organic cyclic compound binding;GO:0036094//small molecule binding;GO:0016817//hydrolase activity…	GO:0051649//establishment of localization in cell;GO:1902582//single-organism intracellular transport;GO:0006886//intracellular protein transport;GO:0044699//single-organism process;GO:0015031//protein transport;GO:0045184//establishment of protein localization;GO:0050794//regulation of cellular process;GO:0051179//localization;GO:0051234//establishment of localization;GO:1902578//single-organism…
rna20448	1	0.998	0.86	0.795	0.999	0.8275	-0.271725366	0.040589315	0.170344169	LOC107821355	PREDICTED: serine/threonine-protein kinase STN7, chloroplastic-like [Nicotiana tabacum]	-	-	-	-	GO:0043231//intracellular membrane-bounded organelle;GO:0043229//intracellular organelle;GO:0009536//plastid;GO:0044424//intracellular part;GO:0009507//chloroplast;GO:0044444//cytoplasmic part;GO:0005623//cell;GO:0044422//organelle part;GO:0044464//cell part;GO:0005737//cytoplasm;GO:0044446//intracellular organelle part;GO:0043226//organelle;GO:0044435//plastid part;GO:0044434//chloroplast part;G…	GO:0016740//transferase activity;GO:0001882//nucleoside binding;GO:0004672//protein kinase activity;GO:0016773//phosphotransferase activity, alcohol group as acceptor;GO:0005488//binding;GO:0032549//ribonucleoside binding;GO:1901363//heterocyclic compound binding;GO:0097159//organic cyclic compound binding;GO:0001883//purine nucleoside binding;GO:0016301//kinase activity;GO:0016772//transferase a…	GO:0010109//regulation of photosynthesis;GO:0043170//macromolecule metabolic process;GO:0044248//cellular catabolic process;GO:0019439//aromatic compound catabolic process;GO:0043412//macromolecule modification;GO:1901360//organic cyclic compound metabolic process;GO:0006787//porphyrin-containing compound catabolic process;GO:0044270//cellular nitrogen compound catabolic process;GO:0050794//regul…
gene74043	1	0.976	0.816	0.823	0.988	0.8195	-0.269767092	0.004710986	0.107165386	rps7	ribosomal protein S7 [Nicotiana tabacum]	Genetic Information Processing	Translation	ko03010//Ribosome	K02992	GO:0009536//plastid;GO:0043227//membrane-bounded organelle;GO:0032991//macromolecular complex;GO:0044444//cytoplasmic part;GO:0043226//organelle;GO:0043231//intracellular membrane-bounded organelle;GO:0044391//ribosomal subunit;GO:0044424//intracellular part;GO:0005737//cytoplasm;GO:0005623//cell;GO:0005840//ribosome;GO:0044422//organelle part;GO:0043228//non-membrane-bounded organelle;GO:1990904…	GO:0097159//organic cyclic compound binding;GO:0003723//RNA binding;GO:0005488//binding;GO:1901363//heterocyclic compound binding;GO:0005198//structural molecule activity;GO:0003676//nucleic acid binding	GO:0071704//organic substance metabolic process;GO:0008152//metabolic process;GO:0043170//macromolecule metabolic process;GO:0010467//gene expression
gene74082	1	0.976	0.816	0.823	0.988	0.8195	-0.269767092	0.004710986	0.107165386	rps7	ribosomal protein S7 [Nicotiana tabacum]	Genetic Information Processing	Translation	ko03010//Ribosome	K02992	GO:0044424//intracellular part;GO:0044391//ribosomal subunit;GO:0005840//ribosome;GO:0044464//cell part;GO:0030529//intracellular ribonucleoprotein complex;GO:0043231//intracellular membrane-bounded organelle;GO:0043229//intracellular organelle;GO:0043232//intracellular non-membrane-bounded organelle;GO:0009536//plastid;GO:0044422//organelle part;GO:0032991//macromolecular complex;GO:0043227//mem…	GO:0005488//binding;GO:0003723//RNA binding;GO:1901363//heterocyclic compound binding;GO:0097159//organic cyclic compound binding;GO:0003676//nucleic acid binding;GO:0005198//structural molecule activity	GO:0008152//metabolic process;GO:0010467//gene expression;GO:0071704//organic substance metabolic process;GO:0043170//macromolecule metabolic process
rna23100	1	1.007	0.813	0.859	1.0035	0.836	-0.263465769	0.022215261	0.142394846	LOC107823503	PREDICTED: 40S ribosomal protein S7 [Nicotiana sylvestris]	Genetic Information Processing	Translation	ko03010//Ribosome	K02993	GO:0044424//intracellular part;GO:1990904//ribonucleoprotein complex;GO:0005623//cell;GO:0044464//cell part;GO:0032991//macromolecular complex;GO:0030529//intracellular ribonucleoprotein complex;GO:0005622//intracellular	GO:0005198//structural molecule activity	GO:0008152//metabolic process;GO:0043170//macromolecule metabolic process;GO:0071704//organic substance metabolic process;GO:0010467//gene expression
rna23101	1	1.007	0.813	0.859	1.0035	0.836	-0.263465769	0.022215261	0.142394846	LOC107823503	PREDICTED: 40S ribosomal protein S7 [Nicotiana sylvestris]	Genetic Information Processing	Translation	ko03010//Ribosome	K02993	GO:0044464//cell part;GO:0005622//intracellular;GO:0044424//intracellular part;GO:0032991//macromolecular complex;GO:0005623//cell;GO:1990904//ribonucleoprotein complex;GO:0030529//intracellular ribonucleoprotein complex	GO:0005198//structural molecule activity	GO:0071704//organic substance metabolic process;GO:0043170//macromolecule metabolic process;GO:0008152//metabolic process;GO:0010467//gene expression
rna7026	1	1.031	0.866	0.826	1.0155	0.846	-0.263460671	0.022898213	0.143653785	LOC107787802	PREDICTED: osmotin-like protein [Nicotiana tabacum]	-	-	-	-	-	-	-
rna7027	1	1.031	0.866	0.826	1.0155	0.846	-0.263460671	0.022898213	0.143653785	LOC107787812	PREDICTED: osmotin-like protein [Nicotiana tabacum]	-	-	-	-	-	-	-
rna23348	1	0.932	1.146	1.173	0.966	1.1595	0.263407726	0.038648984	0.165808101	LOC107823709	PREDICTED: small ubiquitin-related modifier 2-like [Nicotiana tomentosiformis]	Genetic Information Processing	Translation	ko03013//RNA transport	K12160	GO:0043227//membrane-bounded organelle;GO:0043231//intracellular membrane-bounded organelle;GO:0044424//intracellular part;GO:0043229//intracellular organelle;GO:0044464//cell part;GO:0005622//intracellular;GO:0043226//organelle;GO:0005623//cell	-	-
rna26347	1	0.932	1.146	1.173	0.966	1.1595	0.263407726	0.038648984	0.165808101	LOC107826206	PREDICTED: small ubiquitin-related modifier 2 [Nicotiana tomentosiformis]	Genetic Information Processing	Translation	ko03013//RNA transport	K12160	GO:0044464//cell part;GO:0043226//organelle;GO:0043229//intracellular organelle;GO:0043231//intracellular membrane-bounded organelle;GO:0005622//intracellular;GO:0043227//membrane-bounded organelle;GO:0005623//cell;GO:0044424//intracellular part	-	-
rna25029	1	1.006	1.218	1.191	1.003	1.2045	0.264112788	0.003993971	0.107165386	LOC107825115	PREDICTED: RNA-binding protein Nova-1-like isoform X2 [Nicotiana sylvestris]	-	-	-	-	-	GO:0097159//organic cyclic compound binding;GO:0005488//binding;GO:1901363//heterocyclic compound binding;GO:0003676//nucleic acid binding	-
rna25030	1	1.006	1.218	1.191	1.003	1.2045	0.264112788	0.003993971	0.107165386	LOC107825115	PREDICTED: RNA-binding protein Nova-1-like isoform X1 [Nicotiana sylvestris]	-	-	-	-	-	GO:0097159//organic cyclic compound binding;GO:0005488//binding;GO:1901363//heterocyclic compound binding;GO:0003676//nucleic acid binding	-
rna8607	1	0.993	1.206	1.197	0.9965	1.2015	0.269894938	0.000752457	0.078230566	LOC107800496	PREDICTED: heat shock 70 kDa protein 14-like isoform X4 [Nicotiana tabacum]	-	-	-	-	-	GO:0001883//purine nucleoside binding;GO:0005488//binding;GO:0036094//small molecule binding;GO:0032549//ribonucleoside binding;GO:0097159//organic cyclic compound binding;GO:0001882//nucleoside binding;GO:1901363//heterocyclic compound binding;GO:0032550//purine ribonucleoside binding;GO:0097367//carbohydrate derivative binding	-
rna8608	1	0.993	1.206	1.197	0.9965	1.2015	0.269894938	0.000752457	0.078230566	LOC107800496	PREDICTED: heat shock 70 kDa protein 15-like isoform X1 [Nicotiana tabacum]	-	-	-	-	-	GO:0016491//oxidoreductase activity;GO:0032549//ribonucleoside binding;GO:0097367//carbohydrate derivative binding;GO:0036094//small molecule binding;GO:1901363//heterocyclic compound binding;GO:0016627//oxidoreductase activity, acting on the CH-CH group of donors;GO:0001883//purine nucleoside binding;GO:0003824//catalytic activity;GO:0032550//purine ribonucleoside binding;GO:0005488//binding;GO:…	GO:0044710//single-organism metabolic process;GO:0008152//metabolic process;GO:0044699//single-organism process
rna8609	1	0.993	1.206	1.197	0.9965	1.2015	0.269894938	0.000752457	0.078230566	LOC107800496	PREDICTED: heat shock 70 kDa protein 15-like isoform X1 [Nicotiana tabacum]	-	-	-	-	-	GO:0097159//organic cyclic compound binding;GO:0016627//oxidoreductase activity, acting on the CH-CH group of donors;GO:0016491//oxidoreductase activity;GO:0001882//nucleoside binding;GO:0032549//ribonucleoside binding;GO:0003824//catalytic activity;GO:0005488//binding;GO:0001883//purine nucleoside binding;GO:0016628//oxidoreductase activity, acting on the CH-CH group of donors, NAD or NADP as ac…	GO:0044710//single-organism metabolic process;GO:0008152//metabolic process;GO:0044699//single-organism process
rna8610	1	0.993	1.206	1.197	0.9965	1.2015	0.269894938	0.000752457	0.078230566	LOC107800496	PREDICTED: heat shock 70 kDa protein 15-like isoform X1 [Nicotiana tabacum]	-	-	-	-	-	GO:0097159//organic cyclic compound binding;GO:0001883//purine nucleoside binding;GO:0032550//purine ribonucleoside binding;GO:0005488//binding;GO:0016491//oxidoreductase activity;GO:0003824//catalytic activity;GO:0016628//oxidoreductase activity, acting on the CH-CH group of donors, NAD or NADP as acceptor;GO:0001882//nucleoside binding;GO:0032549//ribonucleoside binding;GO:1901363//heterocyclic…	GO:0008152//metabolic process;GO:0044710//single-organism metabolic process;GO:0044699//single-organism process
rna8611	1	0.993	1.206	1.197	0.9965	1.2015	0.269894938	0.000752457	0.078230566	LOC107800496	PREDICTED: heat shock 70 kDa protein 15-like isoform X1 [Nicotiana tabacum]	-	-	-	-	-	GO:0003824//catalytic activity;GO:0016628//oxidoreductase activity, acting on the CH-CH group of donors, NAD or NADP as acceptor;GO:0032549//ribonucleoside binding;GO:0036094//small molecule binding;GO:1901363//heterocyclic compound binding;GO:0016491//oxidoreductase activity;GO:0016627//oxidoreductase activity, acting on the CH-CH group of donors;GO:0005488//binding;GO:0097159//organic cyclic co…	GO:0044710//single-organism metabolic process;GO:0044699//single-organism process;GO:0008152//metabolic process
rna20633	1	1.011	1.207	1.218	1.0055	1.2125	0.270071666	0.001437794	0.088161313	LOC107821521	PREDICTED: heat shock protein 90-6, mitochondrial-like [Nicotiana tabacum]	Genetic Information Processing;Organismal Systems	Environmental adaptation;Folding, sorting and degradation	ko04626//Plant-pathogen interaction;ko04141//Protein processing in endoplasmic reticulum	K09487	GO:0044446//intracellular organelle part;GO:0044435//plastid part;GO:0030312//external encapsulating structure;GO:0044424//intracellular part;GO:0071944//cell periphery;GO:0009536//plastid;GO:0043226//organelle;GO:0043227//membrane-bounded organelle;GO:0005623//cell;GO:0009532//plastid stroma;GO:0044422//organelle part;GO:0043229//intracellular organelle;GO:0005622//intracellular;GO:0044444//cyto…	GO:0032549//ribonucleoside binding;GO:0001883//purine nucleoside binding;GO:0032550//purine ribonucleoside binding;GO:0005515//protein binding;GO:1901363//heterocyclic compound binding;GO:0097367//carbohydrate derivative binding;GO:0005488//binding;GO:0036094//small molecule binding;GO:0097159//organic cyclic compound binding;GO:0001882//nucleoside binding	GO:0019538//protein metabolic process;GO:0009987//cellular process;GO:0044237//cellular metabolic process;GO:0044260//cellular macromolecule metabolic process;GO:0071704//organic substance metabolic process;GO:0044238//primary metabolic process;GO:0043170//macromolecule metabolic process;GO:0044267//cellular protein metabolic process;GO:0050896//response to stimulus;GO:0008152//metabolic process
rna6544	1	0.968	1.196	1.179	0.984	1.1875	0.271197293	0.008805671	0.112946215	LOC107783974	PREDICTED: la protein 1 [Nicotiana sylvestris]	-	-	-	-	GO:0043229//intracellular organelle;GO:0044444//cytoplasmic part;GO:0044424//intracellular part;GO:0043227//membrane-bounded organelle;GO:0030312//external encapsulating structure;GO:0032991//macromolecular complex;GO:0005622//intracellular;GO:0043233//organelle lumen;GO:0031974//membrane-enclosed lumen;GO:0005623//cell;GO:0005737//cytoplasm;GO:0044464//cell part;GO:0005634//nucleus;GO:0044428//n…	GO:0097159//organic cyclic compound binding;GO:0005488//binding;GO:0036094//small molecule binding;GO:0003676//nucleic acid binding;GO:1901363//heterocyclic compound binding	GO:1901360//organic cyclic compound metabolic process;GO:0090407//organophosphate biosynthetic process;GO:1901566//organonitrogen compound biosynthetic process;GO:0006796//phosphate-containing compound metabolic process;GO:0043170//macromolecule metabolic process;GO:0044271//cellular nitrogen compound biosynthetic process;GO:0044085//cellular component biogenesis;GO:0048856//anatomical structure …
rna15256	1	1	1.212	1.206	1	1.209	0.273814245	0.000170896	0.078230566	LOC107817260	PREDICTED: ER membrane protein complex subunit 1-like [Nicotiana tabacum]	-	-	-	-	GO:0044422//organelle part;GO:0043231//intracellular membrane-bounded organelle;GO:0043229//intracellular organelle;GO:0032991//macromolecular complex;GO:0031090//organelle membrane;GO:0043227//membrane-bounded organelle;GO:0005622//intracellular;GO:0043234//protein complex;GO:0016020//membrane;GO:0044464//cell part;GO:0043226//organelle;GO:0005623//cell;GO:0044424//intracellular part	-	GO:0051234//establishment of localization;GO:0051641//cellular localization;GO:0051179//localization;GO:0051649//establishment of localization in cell;GO:0046907//intracellular transport;GO:0006810//transport;GO:0016482//cytoplasmic transport
rna34799	1	1.035	1.263	1.201	1.0175	1.232	0.275973462	0.024509066	0.143763891	LOC107759119	PREDICTED: 20 kDa chaperonin, chloroplastic-like [Nicotiana tabacum]	-	-	-	-	GO:0044424//intracellular part;GO:0005622//intracellular;GO:0044464//cell part;GO:0005623//cell	GO:0036094//small molecule binding;GO:0097367//carbohydrate derivative binding;GO:1901363//heterocyclic compound binding;GO:0032549//ribonucleoside binding;GO:0001883//purine nucleoside binding;GO:0032550//purine ribonucleoside binding;GO:0005488//binding;GO:0097159//organic cyclic compound binding;GO:0001882//nucleoside binding	GO:0071704//organic substance metabolic process;GO:0044238//primary metabolic process;GO:0009987//cellular process;GO:0043170//macromolecule metabolic process;GO:0044267//cellular protein metabolic process;GO:0044237//cellular metabolic process;GO:0019538//protein metabolic process;GO:0008152//metabolic process;GO:0044260//cellular macromolecule metabolic process
rna34800	1	1.035	1.263	1.201	1.0175	1.232	0.275973462	0.024509066	0.143763891	LOC107759119	PREDICTED: 20 kDa chaperonin, chloroplastic-like [Nicotiana tabacum]	-	-	-	-	GO:0044464//cell part;GO:0005622//intracellular;GO:0005623//cell;GO:0044424//intracellular part	GO:0032550//purine ribonucleoside binding;GO:0032549//ribonucleoside binding;GO:0001882//nucleoside binding;GO:0005488//binding;GO:0097159//organic cyclic compound binding;GO:0097367//carbohydrate derivative binding;GO:0001883//purine nucleoside binding;GO:1901363//heterocyclic compound binding;GO:0036094//small molecule binding	GO:0044238//primary metabolic process;GO:0009987//cellular process;GO:0008152//metabolic process;GO:0043170//macromolecule metabolic process;GO:0019538//protein metabolic process;GO:0044267//cellular protein metabolic process;GO:0044237//cellular metabolic process;GO:0044260//cellular macromolecule metabolic process;GO:0071704//organic substance metabolic process
rna32854	1	1.047	1.225	1.255	1.0235	1.24	0.276829018	0.017776127	0.137521971	LOC107831418	PREDICTED: protein disulfide-isomerase-like, partial [Nicotiana tabacum]	Genetic Information Processing	Folding, sorting and degradation	ko04141//Protein processing in endoplasmic reticulum	K09580	GO:0012505//endomembrane system;GO:0005737//cytoplasm;GO:0044464//cell part;GO:0044424//intracellular part;GO:0005623//cell;GO:0043231//intracellular membrane-bounded organelle;GO:0043229//intracellular organelle;GO:0044422//organelle part;GO:0044446//intracellular organelle part;GO:0043227//membrane-bounded organelle;GO:0005622//intracellular;GO:0044432//endoplasmic reticulum part;GO:0043226//or…	GO:0016853//isomerase activity;GO:0016864//intramolecular oxidoreductase activity, transposing S-S bonds;GO:0016860//intramolecular oxidoreductase activity;GO:0003824//catalytic activity	GO:0042592//homeostatic process;GO:0044260//cellular macromolecule metabolic process;GO:0044267//cellular protein metabolic process;GO:0009987//cellular process;GO:0043170//macromolecule metabolic process;GO:0044763//single-organism cellular process;GO:0008152//metabolic process;GO:0019538//protein metabolic process;GO:0044238//primary metabolic process;GO:0044699//single-organism process;GO:0071…
rna10778	1	1.03	1.228	1.232	1.015	1.23	0.277178588	0.005929321	0.107165386	LOC107813637	PREDICTED: DEAD-box ATP-dependent RNA helicase 56-like isoform X2 [Nicotiana tabacum]	Genetic Information Processing	Translation;Transcription	ko03040//Spliceosome;ko03013//RNA transport;ko03015//mRNA surveillance pathway	K12812	-	GO:0016787//hydrolase activity;GO:0016817//hydrolase activity, acting on acid anhydrides;GO:0001882//nucleoside binding;GO:0003824//catalytic activity;GO:1901363//heterocyclic compound binding;GO:0017111//nucleoside-triphosphatase activity;GO:0032549//ribonucleoside binding;GO:0005488//binding;GO:0036094//small molecule binding;GO:0016818//hydrolase activity, acting on acid anhydrides, in phospho…	-
rna10779	1	1.03	1.228	1.232	1.015	1.23	0.277178588	0.005929321	0.107165386	LOC107813637	PREDICTED: DEAD-box ATP-dependent RNA helicase 56-like isoform X1 [Nicotiana tabacum]	Genetic Information Processing	Translation;Transcription	ko03040//Spliceosome;ko03013//RNA transport;ko03015//mRNA surveillance pathway	K12812	-	GO:0016817//hydrolase activity, acting on acid anhydrides;GO:0016818//hydrolase activity, acting on acid anhydrides, in phosphorus-containing anhydrides;GO:0005488//binding;GO:0032549//ribonucleoside binding;GO:0097159//organic cyclic compound binding;GO:0097367//carbohydrate derivative binding;GO:0017111//nucleoside-triphosphatase activity;GO:0003824//catalytic activity;GO:0016462//pyrophosphata…	-
rna9244	1	0.954	1.184	1.185	0.977	1.1845	0.277847731	0.01458381	0.131836892	LOC107805460	PREDICTED: luminal-binding protein [Nicotiana sylvestris]	Genetic Information Processing	Folding, sorting and degradation	ko04141//Protein processing in endoplasmic reticulum;ko03060//Protein export	K09490	GO:0043226//organelle;GO:0005622//intracellular;GO:0044464//cell part;GO:0043227//membrane-bounded organelle;GO:0043231//intracellular membrane-bounded organelle;GO:0043229//intracellular organelle;GO:0005623//cell;GO:0044424//intracellular part	GO:0097159//organic cyclic compound binding;GO:0036094//small molecule binding;GO:0016491//oxidoreductase activity;GO:0003824//catalytic activity;GO:0001882//nucleoside binding;GO:1901363//heterocyclic compound binding;GO:0005488//binding;GO:0016627//oxidoreductase activity, acting on the CH-CH group of donors;GO:0032549//ribonucleoside binding;GO:0032550//purine ribonucleoside binding;GO:0016628…	GO:0044699//single-organism process;GO:0044710//single-organism metabolic process;GO:0008152//metabolic process
rna19437	1	0.935	1.154	1.196	0.9675	1.175	0.28032719	0.036152723	0.162590245	LOC107820555	PREDICTED: endoglucanase 25-like [Nicotiana sylvestris]	-	-	-	-	-	GO:0003824//catalytic activity;GO:0016798//hydrolase activity, acting on glycosyl bonds;GO:0016787//hydrolase activity;GO:0004553//hydrolase activity, hydrolyzing O-glycosyl compounds	GO:0044238//primary metabolic process;GO:0005976//polysaccharide metabolic process;GO:0005975//carbohydrate metabolic process;GO:0044042//glucan metabolic process;GO:0006073//cellular glucan metabolic process;GO:0009987//cellular process;GO:0043170//macromolecule metabolic process;GO:0044264//cellular polysaccharide metabolic process;GO:0030243//cellulose metabolic process;GO:0044260//cellular ma…
rna13667	1	1	1.26	1.172	1	1.216	0.282143229	0.032805882	0.158069959	LOC107815984	PREDICTED: probable ADP-ribosylation factor GTPase-activating protein AGD14 isoform X2 [Nicotiana tomentosiformis]	-	-	-	-	GO:0044444//cytoplasmic part;GO:0044424//intracellular part;GO:0005622//intracellular;GO:0044464//cell part;GO:0005737//cytoplasm;GO:0005623//cell	GO:0001882//nucleoside binding;GO:0097159//organic cyclic compound binding;GO:0097367//carbohydrate derivative binding;GO:0016817//hydrolase activity, acting on acid anhydrides;GO:0016462//pyrophosphatase activity;GO:0016787//hydrolase activity;GO:0046872//metal ion binding;GO:0046914//transition metal ion binding;GO:0036094//small molecule binding;GO:0032550//purine ribonucleoside binding;GO:000…	GO:0043207//response to external biotic stimulus;GO:0051704//multi-organism process;GO:0006810//transport;GO:0051179//localization;GO:0009607//response to biotic stimulus;GO:0050896//response to stimulus;GO:0046907//intracellular transport;GO:0016482//cytoplasmic transport;GO:0051641//cellular localization;GO:0051234//establishment of localization;GO:0009605//response to external stimulus;GO:0051…
rna13668	1	1	1.26	1.172	1	1.216	0.282143229	0.032805882	0.158069959	LOC107815984	PREDICTED: probable ADP-ribosylation factor GTPase-activating protein AGD14 isoform X1 [Nicotiana tomentosiformis]	-	-	-	-	GO:0005737//cytoplasm;GO:0005622//intracellular;GO:0044444//cytoplasmic part;GO:0005623//cell;GO:0044424//intracellular part;GO:0044464//cell part	GO:0016462//pyrophosphatase activity;GO:0017111//nucleoside-triphosphatase activity;GO:0097367//carbohydrate derivative binding;GO:0016787//hydrolase activity;GO:0036094//small molecule binding;GO:0001883//purine nucleoside binding;GO:0032549//ribonucleoside binding;GO:0016818//hydrolase activity, acting on acid anhydrides, in phosphorus-containing anhydrides;GO:0043169//cation binding;GO:0043167…	GO:0051707//response to other organism;GO:0051234//establishment of localization;GO:0051704//multi-organism process;GO:0050896//response to stimulus;GO:0051649//establishment of localization in cell;GO:0009605//response to external stimulus;GO:0051179//localization;GO:0009607//response to biotic stimulus;GO:0016482//cytoplasmic transport;GO:0046907//intracellular transport;GO:0006810//transport;G…
rna13669	1	1	1.26	1.172	1	1.216	0.282143229	0.032805882	0.158069959	LOC107815984	PREDICTED: probable ADP-ribosylation factor GTPase-activating protein AGD14 isoform X3 [Nicotiana tabacum]	-	-	-	-	GO:0044464//cell part;GO:0005737//cytoplasm;GO:0044424//intracellular part;GO:0005623//cell;GO:0044444//cytoplasmic part;GO:0005622//intracellular	GO:0016787//hydrolase activity;GO:0032549//ribonucleoside binding;GO:0005488//binding;GO:0036094//small molecule binding;GO:0097367//carbohydrate derivative binding;GO:0097159//organic cyclic compound binding;GO:1901363//heterocyclic compound binding;GO:0016462//pyrophosphatase activity;GO:0016817//hydrolase activity, acting on acid anhydrides;GO:0046914//transition metal ion binding;GO:0003824//…	GO:0050896//response to stimulus;GO:0051704//multi-organism process;GO:0046907//intracellular transport;GO:0009607//response to biotic stimulus;GO:0051234//establishment of localization;GO:0043207//response to external biotic stimulus;GO:0009605//response to external stimulus;GO:0006810//transport;GO:0051179//localization;GO:0051707//response to other organism;GO:0051649//establishment of localiz…
rna30543	1	0.999	1.198	1.234	0.9995	1.216	0.282864757	0.005665139	0.107165386	LOC107829551	PREDICTED: putative G3BP-like protein isoform X4 [Nicotiana sylvestris]	-	-	-	-	GO:0044464//cell part;GO:0005623//cell	GO:0005488//binding;GO:0097159//organic cyclic compound binding;GO:0036094//small molecule binding	GO:0051179//localization;GO:0051234//establishment of localization
rna30544	1	0.999	1.198	1.234	0.9995	1.216	0.282864757	0.005665139	0.107165386	LOC107829551	PREDICTED: putative G3BP-like protein isoform X1 [Nicotiana sylvestris]	-	-	-	-	GO:0044464//cell part;GO:0005623//cell	GO:0005488//binding;GO:0097159//organic cyclic compound binding;GO:0036094//small molecule binding	GO:0051234//establishment of localization;GO:0051179//localization
rna30545	1	0.999	1.198	1.234	0.9995	1.216	0.282864757	0.005665139	0.107165386	LOC107829551	PREDICTED: putative G3BP-like protein isoform X2 [Nicotiana tabacum]	-	-	-	-	GO:0044464//cell part;GO:0005623//cell	GO:0097159//organic cyclic compound binding;GO:0036094//small molecule binding;GO:0005488//binding	GO:0051234//establishment of localization;GO:0051179//localization
rna30546	1	0.999	1.198	1.234	0.9995	1.216	0.282864757	0.005665139	0.107165386	LOC107829551	PREDICTED: putative G3BP-like protein isoform X3 [Nicotiana sylvestris]	-	-	-	-	GO:0005623//cell;GO:0044464//cell part	GO:0036094//small molecule binding;GO:0097159//organic cyclic compound binding;GO:0005488//binding	GO:0051179//localization;GO:0051234//establishment of localization
rna30547	1	0.999	1.198	1.234	0.9995	1.216	0.282864757	0.005665139	0.107165386	LOC107829551	PREDICTED: putative G3BP-like protein isoform X2 [Nicotiana sylvestris]	-	-	-	-	GO:0044464//cell part;GO:0005623//cell	GO:0036094//small molecule binding;GO:0097159//organic cyclic compound binding;GO:0005488//binding	GO:0051179//localization;GO:0051234//establishment of localization
rna25997	1	1.013	1.261	1.191	1.0065	1.226	0.284611807	0.021403401	0.141059267	LOC107825911	PREDICTED: elongation factor 1-alpha-like [Nicotiana sylvestris]	Genetic Information Processing	Translation	ko03013//RNA transport	K03231	GO:0044464//cell part;GO:0005623//cell;GO:0044424//intracellular part;GO:0005622//intracellular	GO:1901363//heterocyclic compound binding;GO:0016462//pyrophosphatase activity;GO:0001883//purine nucleoside binding;GO:0032549//ribonucleoside binding;GO:0097367//carbohydrate derivative binding;GO:0016817//hydrolase activity, acting on acid anhydrides;GO:0016818//hydrolase activity, acting on acid anhydrides, in phosphorus-containing anhydrides;GO:0017111//nucleoside-triphosphatase activity;GO:…	GO:0034645//cellular macromolecule biosynthetic process;GO:0008152//metabolic process;GO:0009059//macromolecule biosynthetic process;GO:1901576//organic substance biosynthetic process;GO:0044260//cellular macromolecule metabolic process;GO:0043170//macromolecule metabolic process;GO:0044237//cellular metabolic process;GO:0010467//gene expression;GO:0044249//cellular biosynthetic process;GO:000905…
rna26559	1	1.013	1.261	1.191	1.0065	1.226	0.284611807	0.021403401	0.141059267	LOC107826390	elongation factor 1-alpha [Nicotiana tabacum]	Genetic Information Processing	Translation	ko03013//RNA transport	K03231	GO:0005623//cell;GO:0005622//intracellular;GO:0044424//intracellular part;GO:0044464//cell part	GO:0003723//RNA binding;GO:0032549//ribonucleoside binding;GO:0001883//purine nucleoside binding;GO:0097367//carbohydrate derivative binding;GO:0001882//nucleoside binding;GO:0003676//nucleic acid binding;GO:0016462//pyrophosphatase activity;GO:0005488//binding;GO:0016787//hydrolase activity;GO:0016817//hydrolase activity, acting on acid anhydrides;GO:0008135//translation factor activity, RNA bin…	GO:0071704//organic substance metabolic process;GO:0044237//cellular metabolic process;GO:1901576//organic substance biosynthetic process;GO:0043170//macromolecule metabolic process;GO:0044249//cellular biosynthetic process;GO:0044260//cellular macromolecule metabolic process;GO:0009059//macromolecule biosynthetic process;GO:0008152//metabolic process;GO:0009987//cellular process;GO:0009058//bios…
rna31916	1	1.01	1.267	1.185	1.005	1.226	0.286763478	0.027901549	0.152157254	LOC107830673	PREDICTED: aspartic proteinase [Nicotiana sylvestris]	-	-	-	-	-	GO:0004175//endopeptidase activity;GO:0008233//peptidase activity;GO:0016787//hydrolase activity;GO:0003824//catalytic activity;GO:0070011//peptidase activity, acting on L-amino acid peptides	GO:0019538//protein metabolic process;GO:0044238//primary metabolic process;GO:0071704//organic substance metabolic process;GO:0043170//macromolecule metabolic process;GO:0008152//metabolic process
rna31917	1	1.01	1.267	1.185	1.005	1.226	0.286763478	0.027901549	0.152157254	LOC107830673	PREDICTED: aspartic proteinase [Nicotiana sylvestris]	-	-	-	-	-	GO:0070011//peptidase activity, acting on L-amino acid peptides;GO:0004175//endopeptidase activity;GO:0016787//hydrolase activity;GO:0003824//catalytic activity;GO:0008233//peptidase activity	GO:0044238//primary metabolic process;GO:0008152//metabolic process;GO:0019538//protein metabolic process;GO:0071704//organic substance metabolic process;GO:0043170//macromolecule metabolic process
rna31918	1	1.01	1.267	1.185	1.005	1.226	0.286763478	0.027901549	0.152157254	LOC107830673	PREDICTED: aspartic proteinase [Nicotiana sylvestris]	-	-	-	-	-	GO:0008233//peptidase activity;GO:0003824//catalytic activity;GO:0016787//hydrolase activity;GO:0070011//peptidase activity, acting on L-amino acid peptides;GO:0004175//endopeptidase activity	GO:0044238//primary metabolic process;GO:0019538//protein metabolic process;GO:0071704//organic substance metabolic process;GO:0008152//metabolic process;GO:0043170//macromolecule metabolic process
rna18962	1	0.997	1.219	1.222	0.9985	1.2205	0.289637962	9.35E-05	0.078230566	LOC107820186	PREDICTED: zinc finger BED domain-containing protein DAYSLEEPER-like [Nicotiana tabacum]	-	-	-	-	-	GO:0097159//organic cyclic compound binding;GO:0005515//protein binding;GO:0005488//binding;GO:0003676//nucleic acid binding;GO:1901363//heterocyclic compound binding	-
rna18963	1	0.997	1.219	1.222	0.9985	1.2205	0.289637962	9.35E-05	0.078230566	LOC107820186	PREDICTED: zinc finger BED domain-containing protein DAYSLEEPER-like [Nicotiana tabacum]	-	-	-	-	-	GO:1901363//heterocyclic compound binding;GO:0003676//nucleic acid binding;GO:0005515//protein binding;GO:0097159//organic cyclic compound binding;GO:0005488//binding	-
rna5858	1	0.947	1.229	1.153	0.9735	1.191	0.290920529	0.040714654	0.170344169	LOC107778346	PREDICTED: granule-bound starch synthase 2, chloroplastic/amyloplastic [Nicotiana tabacum]	Metabolism	Carbohydrate metabolism	ko00500//Starch and sucrose metabolism	K00703	GO:0044424//intracellular part;GO:0005623//cell;GO:0005737//cytoplasm;GO:0044444//cytoplasmic part;GO:0009536//plastid;GO:0043227//membrane-bounded organelle;GO:0005622//intracellular;GO:0043231//intracellular membrane-bounded organelle;GO:0044464//cell part;GO:0043229//intracellular organelle;GO:0043226//organelle	GO:0046527//glucosyltransferase activity;GO:0016758//transferase activity, transferring hexosyl groups;GO:0016740//transferase activity;GO:0003824//catalytic activity;GO:0016757//transferase activity, transferring glycosyl groups	GO:0044260//cellular macromolecule metabolic process;GO:1903509//liposaccharide metabolic process;GO:0044283//small molecule biosynthetic process;GO:0006073//cellular glucan metabolic process;GO:0005975//carbohydrate metabolic process;GO:0046173//polyol biosynthetic process;GO:0006629//lipid metabolic process;GO:0006066//alcohol metabolic process;GO:0043647//inositol phosphate metabolic process;G…
rna21737	1	1.004	1.26	1.193	1.002	1.2265	0.291664725	0.017933036	0.137521971	LOC107822433	PREDICTED: flowering locus K homology domain-like isoform X1 [Nicotiana tabacum]	-	-	-	-	GO:0044464//cell part;GO:0005622//intracellular;GO:0044424//intracellular part;GO:0005623//cell;GO:0043227//membrane-bounded organelle;GO:0043229//intracellular organelle;GO:0043226//organelle;GO:0043231//intracellular membrane-bounded organelle	GO:0005488//binding;GO:0003676//nucleic acid binding;GO:0097159//organic cyclic compound binding;GO:1901363//heterocyclic compound binding	GO:0050789//regulation of biological process;GO:0065007//biological regulation;GO:0009909//regulation of flower development;GO:0050793//regulation of developmental process;GO:0048580//regulation of post-embryonic development;GO:2000241//regulation of reproductive process;GO:2000026//regulation of multicellular organismal development;GO:0048831//regulation of shoot system development;GO:0051239//r…
rna33779	1	0.927	1.159	1.202	0.9635	1.1805	0.29304147	0.040080869	0.170208283	LOC107832218	PREDICTED: eukaryotic translation initiation factor 3 subunit C-like, partial [Nicotiana tabacum]	Genetic Information Processing	Translation	ko03013//RNA transport	K03252	GO:0044444//cytoplasmic part;GO:0044424//intracellular part;GO:0005623//cell;GO:0030529//intracellular ribonucleoprotein complex;GO:0070993//translation preinitiation complex;GO:0044464//cell part;GO:0005622//intracellular;GO:0043234//protein complex;GO:1990904//ribonucleoprotein complex;GO:0005737//cytoplasm;GO:0032991//macromolecular complex	GO:1901363//heterocyclic compound binding;GO:0005515//protein binding;GO:0097159//organic cyclic compound binding;GO:0003723//RNA binding;GO:0005488//binding;GO:0003676//nucleic acid binding;GO:0008135//translation factor activity, RNA binding	GO:0009987//cellular process;GO:0044085//cellular component biogenesis;GO:0031323//regulation of cellular metabolic process;GO:0050794//regulation of cellular process;GO:0071826//ribonucleoprotein complex subunit organization;GO:0065007//biological regulation;GO:0009889//regulation of biosynthetic process;GO:0051171//regulation of nitrogen compound metabolic process;GO:0010468//regulation of gene…
rna35144	1	0.965	1.217	1.191	0.9825	1.204	0.29330608	0.010325621	0.119271466	LOC107759376	PREDICTED: FACT complex subunit SPT16-like [Nicotiana sylvestris]	-	-	-	-	-	-	-
rna35145	1	0.965	1.217	1.191	0.9825	1.204	0.29330608	0.010325621	0.119271466	LOC107759376	PREDICTED: FACT complex subunit SPT16-like [Nicotiana sylvestris]	-	-	-	-	-	-	-
rna27566	1	0.91	1.183	1.163	0.955	1.173	0.296630375	0.049775542	0.190686683	LOC107827176	PREDICTED: protein transport protein Sec24-like CEF, partial [Nicotiana tabacum]	Genetic Information Processing	Folding, sorting and degradation	ko04141//Protein processing in endoplasmic reticulum	K14007	GO:0043226//organelle;GO:0043229//intracellular organelle;GO:0031090//organelle membrane;GO:0044464//cell part;GO:0031410//cytoplasmic vesicle;GO:0043231//intracellular membrane-bounded organelle;GO:0031982//vesicle;GO:0043227//membrane-bounded organelle;GO:0044444//cytoplasmic part;GO:0030117//membrane coat;GO:0030120//vesicle coat;GO:0044446//intracellular organelle part;GO:0005622//intracellul…	GO:0046872//metal ion binding;GO:0005488//binding;GO:0046914//transition metal ion binding;GO:0043167//ion binding;GO:0043169//cation binding	GO:0051234//establishment of localization;GO:0033036//macromolecule localization;GO:0008104//protein localization;GO:0071702//organic substance transport;GO:0015031//protein transport;GO:0016482//cytoplasmic transport;GO:0051649//establishment of localization in cell;GO:0045184//establishment of protein localization;GO:0051641//cellular localization;GO:0046907//intracellular transport;GO:0006810/…
rna7900	1	0.987	1.241	1.2	0.9935	1.2205	0.296880423	0.007595821	0.11089509	LOC107795042	PREDICTED: glycine-rich RNA-binding protein-like [Nicotiana tomentosiformis]	-	-	-	-	-	GO:0036094//small molecule binding;GO:0097159//organic cyclic compound binding;GO:0005488//binding	-
rna32105	1	0.977	1.221	1.209	0.9885	1.215	0.297643443	0.003730033	0.107165386	LOC107830807	PREDICTED: neurofilament heavy polypeptide-like isoform X1 [Nicotiana tomentosiformis]	-	-	-	-	GO:0005622//intracellular;GO:0005623//cell;GO:0044444//cytoplasmic part;GO:0005737//cytoplasm;GO:0044424//intracellular part;GO:0044464//cell part	-	GO:0044699//single-organism process;GO:0006725//cellular aromatic compound metabolic process;GO:0090304//nucleic acid metabolic process;GO:0008152//metabolic process;GO:0044763//single-organism cellular process;GO:0006807//nitrogen compound metabolic process;GO:0044260//cellular macromolecule metabolic process;GO:0007059//chromosome segregation;GO:0034641//cellular nitrogen compound metabolic pro…
rna24192	1	0.992	1.25	1.204	0.996	1.227	0.300917602	0.00835674	0.11089509	LOC107824421	cell division protein FtsZ homolog 1, chloroplastic-like [Nicotiana tabacum]	-	-	-	-	GO:0043228//non-membrane-bounded organelle;GO:0044424//intracellular part;GO:0043232//intracellular non-membrane-bounded organelle;GO:0005856//cytoskeleton;GO:0043229//intracellular organelle;GO:0005622//intracellular;GO:0015630//microtubule cytoskeleton;GO:0005623//cell;GO:0032991//macromolecular complex;GO:0043226//organelle;GO:0044464//cell part	GO:0097159//organic cyclic compound binding;GO:0016817//hydrolase activity, acting on acid anhydrides;GO:0016462//pyrophosphatase activity;GO:0003824//catalytic activity;GO:0032550//purine ribonucleoside binding;GO:0005488//binding;GO:0097367//carbohydrate derivative binding;GO:0001882//nucleoside binding;GO:0036094//small molecule binding;GO:0032549//ribonucleoside binding;GO:0016787//hydrolase …	GO:0044763//single-organism cellular process;GO:0043933//macromolecular complex subunit organization;GO:0071822//protein complex subunit organization;GO:0022607//cellular component assembly;GO:0006461//protein complex assembly;GO:0065003//macromolecular complex assembly;GO:0071840//cellular component organization or biogenesis;GO:0043623//cellular protein complex assembly;GO:0016043//cellular com…
rna27163	1	0.992	1.25	1.204	0.996	1.227	0.300917602	0.00835674	0.11089509	LOC107826864	cell division protein FtsZ homolog 1, chloroplastic-like [Nicotiana tabacum]	-	-	-	-	GO:0044464//cell part;GO:0044424//intracellular part;GO:0043232//intracellular non-membrane-bounded organelle;GO:0043228//non-membrane-bounded organelle;GO:0005856//cytoskeleton;GO:0032991//macromolecular complex;GO:0043229//intracellular organelle;GO:0043226//organelle;GO:0015630//microtubule cytoskeleton;GO:0005623//cell;GO:0005622//intracellular	GO:1901363//heterocyclic compound binding;GO:0097159//organic cyclic compound binding;GO:0001882//nucleoside binding;GO:0016462//pyrophosphatase activity;GO:0097367//carbohydrate derivative binding;GO:0001883//purine nucleoside binding;GO:0017111//nucleoside-triphosphatase activity;GO:0005488//binding;GO:0003824//catalytic activity;GO:0016787//hydrolase activity;GO:0016817//hydrolase activity, ac…	GO:0006461//protein complex assembly;GO:0044085//cellular component biogenesis;GO:0043623//cellular protein complex assembly;GO:0044699//single-organism process;GO:0022607//cellular component assembly;GO:0044763//single-organism cellular process;GO:0070271//protein complex biogenesis;GO:0071840//cellular component organization or biogenesis;GO:0009987//cellular process;GO:0065003//macromolecular …
rna29843	1	0.978	1.248	1.192	0.989	1.22	0.302838722	0.014474159	0.131836892	LOC107828978	PREDICTED: cyprosin-like [Nicotiana tomentosiformis]	-	-	-	-	-	GO:0016787//hydrolase activity;GO:0004175//endopeptidase activity;GO:0003824//catalytic activity;GO:0008233//peptidase activity;GO:0070011//peptidase activity, acting on L-amino acid peptides	GO:0019538//protein metabolic process;GO:0071704//organic substance metabolic process;GO:0043170//macromolecule metabolic process;GO:0044238//primary metabolic process;GO:0008152//metabolic process
rna318	1	1.027	1.242	1.259	1.0135	1.2505	0.303158969	0.005023757	0.107165386	LOC107832592	PREDICTED: D-3-phosphoglycerate dehydrogenase 1, chloroplastic-like [Nicotiana tabacum]	Metabolism	Amino acid metabolism;Global and Overview	ko01200//Carbon metabolism;ko01230//Biosynthesis of amino acids;ko00260//Glycine, serine and threonine metabolism	K00058	-	GO:0031406//carboxylic acid binding;GO:0036094//small molecule binding;GO:0016491//oxidoreductase activity;GO:0043168//anion binding;GO:1901363//heterocyclic compound binding;GO:0016614//oxidoreductase activity, acting on CH-OH group of donors;GO:0016616//oxidoreductase activity, acting on the CH-OH group of donors, NAD or NADP as acceptor;GO:0003824//catalytic activity;GO:1901265//nucleoside pho…	GO:0006563//L-serine metabolic process;GO:1901564//organonitrogen compound metabolic process;GO:0009069//serine family amino acid metabolic process;GO:0043436//oxoacid metabolic process;GO:0044281//small molecule metabolic process;GO:0006520//cellular amino acid metabolic process;GO:1901605//alpha-amino acid metabolic process;GO:0006807//nitrogen compound metabolic process;GO:0019752//carboxylic …
rna12097	1	1.017	1.228	1.263	1.0085	1.2455	0.304513938	0.005975977	0.107165386	LOC107814688	PREDICTED: 31 kDa ribonucleoprotein, chloroplastic [Nicotiana tomentosiformis]	-	-	-	-	GO:0005622//intracellular;GO:0005623//cell;GO:0043227//membrane-bounded organelle;GO:0005737//cytoplasm;GO:0032991//macromolecular complex;GO:0043229//intracellular organelle;GO:0044424//intracellular part;GO:0044444//cytoplasmic part;GO:0044464//cell part;GO:0043226//organelle;GO:0009536//plastid;GO:0043231//intracellular membrane-bounded organelle	GO:0097159//organic cyclic compound binding;GO:0003676//nucleic acid binding;GO:0036094//small molecule binding;GO:1901363//heterocyclic compound binding;GO:0005488//binding	GO:0006139//nucleobase-containing compound metabolic process;GO:0010467//gene expression;GO:0006807//nitrogen compound metabolic process;GO:0016070//RNA metabolic process;GO:0009987//cellular process;GO:0034641//cellular nitrogen compound metabolic process;GO:1901360//organic cyclic compound metabolic process;GO:0071704//organic substance metabolic process;GO:0043170//macromolecule metabolic proc…
rna2455	1	1.02	1.298	1.197	1.01	1.2475	0.304684523	0.037094291	0.164470982	LOC107824883	PREDICTED: polyphenol oxidase E, chloroplastic-like [Nicotiana tabacum]	Metabolism	Amino acid metabolism;Biosynthesis of other secondary metabolites	ko00350//Tyrosine metabolism;ko00950//Isoquinoline alkaloid biosynthesis	K00422	GO:0043226//organelle;GO:0043231//intracellular membrane-bounded organelle;GO:0044424//intracellular part;GO:0005622//intracellular;GO:0031976//plastid thylakoid;GO:0043229//intracellular organelle;GO:0044464//cell part;GO:0044436//thylakoid part;GO:0044435//plastid part;GO:0043227//membrane-bounded organelle;GO:0031984//organelle subcompartment;GO:0005737//cytoplasm;GO:0009536//plastid;GO:000957…	GO:0043169//cation binding;GO:0005488//binding;GO:0016679//oxidoreductase activity, acting on diphenols and related substances as donors;GO:0003824//catalytic activity;GO:0016491//oxidoreductase activity;GO:0016682//oxidoreductase activity, acting on diphenols and related substances as donors, oxygen as acceptor;GO:0043167//ion binding	GO:0042440//pigment metabolic process;GO:0044699//single-organism process;GO:0008152//metabolic process;GO:0044710//single-organism metabolic process
rna1597	1	1.05	1.293	1.241	1.025	1.267	0.305792615	0.021865137	0.141308364	LOC107818213	PREDICTED: 60S ribosomal protein L4-like [Nicotiana tabacum]	Genetic Information Processing	Translation	ko03010//Ribosome	K02930	GO:0044424//intracellular part;GO:0044464//cell part;GO:0030529//intracellular ribonucleoprotein complex;GO:0032991//macromolecular complex;GO:0005622//intracellular;GO:0005623//cell;GO:1990904//ribonucleoprotein complex	GO:0005198//structural molecule activity	GO:0071704//organic substance metabolic process;GO:0008152//metabolic process;GO:0010467//gene expression;GO:0043170//macromolecule metabolic process
rna17358	1	0.997	1.259	1.214	0.9985	1.2365	0.308427907	0.00722776	0.110675744	LOC107818904	PREDICTED: signal recognition particle subunit SRP72-like [Nicotiana tabacum]	Genetic Information Processing	Folding, sorting and degradation	ko03060//Protein export	K03108	GO:1990904//ribonucleoprotein complex;GO:0005737//cytoplasm;GO:0032991//macromolecular complex;GO:0030529//intracellular ribonucleoprotein complex;GO:0005623//cell;GO:0048500//signal recognition particle;GO:0044424//intracellular part;GO:0005622//intracellular;GO:0044444//cytoplasmic part;GO:0044464//cell part	GO:0097159//organic cyclic compound binding;GO:0005488//binding;GO:1901363//heterocyclic compound binding;GO:0003723//RNA binding;GO:0003676//nucleic acid binding	GO:0006810//transport;GO:1902580//single-organism cellular localization;GO:0044802//single-organism membrane organization;GO:0008104//protein localization;GO:0015031//protein transport;GO:0044765//single-organism transport;GO:0061024//membrane organization;GO:0044699//single-organism process;GO:1902582//single-organism intracellular transport;GO:0072657//protein localization to membrane;GO:000998…
rna17420	1	1.077	1.282	1.291	1.0385	1.2865	0.308950241	0.028780226	0.155538762	LOC107818946	PREDICTED: glycine-rich RNA-binding protein-like [Nicotiana sylvestris]	-	-	-	-	-	GO:0005488//binding;GO:0036094//small molecule binding;GO:0097159//organic cyclic compound binding	-
rna3826	1	0.978	1.178	1.276	0.989	1.227	0.311092823	0.035289431	0.162083782	LOC107761991	PREDICTED: polyadenylate-binding protein 2-like isoform X1 [Nicotiana tabacum]	Genetic Information Processing	Translation;Folding, sorting and degradation	ko03013//RNA transport;ko03015//mRNA surveillance pathway;ko03018//RNA degradation	K13126	GO:0044464//cell part;GO:0005623//cell;GO:0044424//intracellular part;GO:0005622//intracellular	GO:0003676//nucleic acid binding;GO:1901363//heterocyclic compound binding;GO:0097159//organic cyclic compound binding;GO:0036094//small molecule binding;GO:0005488//binding	-
rna3827	1	0.978	1.178	1.276	0.989	1.227	0.311092823	0.035289431	0.162083782	LOC107761991	polyadenylate-binding protein 2-like [Nicotiana tabacum]	Genetic Information Processing	Translation;Folding, sorting and degradation	ko03013//RNA transport;ko03015//mRNA surveillance pathway;ko03018//RNA degradation	K13126	GO:0005622//intracellular;GO:0044464//cell part;GO:0005623//cell;GO:0044424//intracellular part	GO:1901363//heterocyclic compound binding;GO:0005488//binding;GO:0036094//small molecule binding;GO:0003676//nucleic acid binding;GO:0097159//organic cyclic compound binding	-
rna29655	1	0.944	1.208	1.207	0.972	1.2075	0.31299497	0.017126102	0.136813662	LOC107828826	PREDICTED: protein ASPARTIC PROTEASE IN GUARD CELL 2 [Nicotiana sylvestris]	-	-	-	-	GO:0005623//cell;GO:0044464//cell part;GO:0030312//external encapsulating structure;GO:0005618//cell wall;GO:0071944//cell periphery	GO:0005488//binding;GO:0003824//catalytic activity;GO:0097159//organic cyclic compound binding;GO:0003676//nucleic acid binding;GO:0008233//peptidase activity;GO:0016787//hydrolase activity;GO:0070011//peptidase activity, acting on L-amino acid peptides;GO:1901363//heterocyclic compound binding;GO:0004175//endopeptidase activity	GO:0071704//organic substance metabolic process;GO:0043170//macromolecule metabolic process;GO:0008152//metabolic process;GO:0019538//protein metabolic process;GO:0044238//primary metabolic process
rna27393	1	0.962	1.178	1.264	0.981	1.221	0.315738159	0.032252938	0.158069959	LOC107827045	PREDICTED: protein disulfide isomerase-like 1-4 [Nicotiana tabacum]	Genetic Information Processing	Folding, sorting and degradation	ko04141//Protein processing in endoplasmic reticulum	K09580	GO:0044432//endoplasmic reticulum part;GO:0043231//intracellular membrane-bounded organelle;GO:0030312//external encapsulating structure;GO:0005623//cell;GO:0043229//intracellular organelle;GO:0005622//intracellular;GO:0009536//plastid;GO:0044424//intracellular part;GO:0031090//organelle membrane;GO:0071944//cell periphery;GO:0044444//cytoplasmic part;GO:0043226//organelle;GO:0044464//cell part;G…	GO:0003824//catalytic activity;GO:0015036//disulfide oxidoreductase activity;GO:0016864//intramolecular oxidoreductase activity, transposing S-S bonds;GO:0016860//intramolecular oxidoreductase activity;GO:0016853//isomerase activity;GO:0016667//oxidoreductase activity, acting on a sulfur group of donors;GO:0016491//oxidoreductase activity	GO:0044763//single-organism cellular process;GO:1901576//organic substance biosynthetic process;GO:0006497//protein lipidation;GO:0044264//cellular polysaccharide metabolic process;GO:0044267//cellular protein metabolic process;GO:0044281//small molecule metabolic process;GO:0005975//carbohydrate metabolic process;GO:0009987//cellular process;GO:0006810//transport;GO:0005976//polysaccharide metab…
rna22587	1	1.028	1.234	1.295	1.014	1.2645	0.318509385	0.015511909	0.132810037	LOC107823096	PREDICTED: transmembrane 9 superfamily member 11 [Nicotiana tabacum]	-	-	-	-	GO:0044425//membrane part;GO:0031224//intrinsic component of membrane;GO:0016020//membrane	-	-
rna1478	1	0.969	1.264	1.197	0.9845	1.2305	0.321781547	0.019356874	0.139113911	LOC107817349	PREDICTED: tetratricopeptide repeat protein 1-like isoform X1 [Nicotiana tabacum]	-	-	-	-	-	GO:0005488//binding;GO:0005515//protein binding;GO:0031072//heat shock protein binding	-
rna1479	1	0.969	1.264	1.197	0.9845	1.2305	0.321781547	0.019356874	0.139113911	LOC107817349	PREDICTED: tetratricopeptide repeat protein 1 [Nicotiana tomentosiformis]	-	-	-	-	-	GO:0005488//binding;GO:0005515//protein binding;GO:0031072//heat shock protein binding	-
rna17303	1	0.998	1.261	1.239	0.999	1.25	0.323371512	0.001558291	0.091452539	LOC107818867	PREDICTED: luminal-binding protein 4 [Nicotiana sylvestris]	Genetic Information Processing	Folding, sorting and degradation	ko04141//Protein processing in endoplasmic reticulum;ko03060//Protein export	K09490	-	GO:0016491//oxidoreductase activity;GO:0016627//oxidoreductase activity, acting on the CH-CH group of donors;GO:0005488//binding;GO:0001882//nucleoside binding;GO:1901363//heterocyclic compound binding;GO:0097367//carbohydrate derivative binding;GO:0097159//organic cyclic compound binding;GO:0032549//ribonucleoside binding;GO:0036094//small molecule binding;GO:0032550//purine ribonucleoside bindi…	GO:0044710//single-organism metabolic process;GO:0044699//single-organism process;GO:0008152//metabolic process
rna2202	1	0.999	1.262	1.247	0.9995	1.2545	0.327833999	0.000696429	0.078230566	LOC107822929	PREDICTED: heat shock 70 kDa protein 17-like [Nicotiana tabacum]	Genetic Information Processing	Folding, sorting and degradation	ko04141//Protein processing in endoplasmic reticulum	K09486	GO:0043231//intracellular membrane-bounded organelle;GO:0044432//endoplasmic reticulum part;GO:0005737//cytoplasm;GO:0044444//cytoplasmic part;GO:0044446//intracellular organelle part;GO:0005783//endoplasmic reticulum;GO:0044424//intracellular part;GO:0012505//endomembrane system;GO:0044464//cell part;GO:0031090//organelle membrane;GO:0005623//cell;GO:0043226//organelle;GO:0005622//intracellular;…	GO:1901363//heterocyclic compound binding;GO:0016627//oxidoreductase activity, acting on the CH-CH group of donors;GO:0001882//nucleoside binding;GO:0032549//ribonucleoside binding;GO:0001883//purine nucleoside binding;GO:0016628//oxidoreductase activity, acting on the CH-CH group of donors, NAD or NADP as acceptor;GO:0097159//organic cyclic compound binding;GO:0016491//oxidoreductase activity;GO…	GO:0042221//response to chemical;GO:0051716//cellular response to stimulus;GO:0044237//cellular metabolic process;GO:1902578//single-organism localization;GO:0006952//defense response;GO:1901700//response to oxygen-containing compound;GO:0071705//nitrogen compound transport;GO:0009605//response to external stimulus;GO:0043170//macromolecule metabolic process;GO:0006955//immune response;GO:0019538…
rna26351	1	0.908	1.219	1.18	0.954	1.1995	0.330371986	0.045672472	0.181105041	LOC107826211	PREDICTED: notchless protein homolog [Nicotiana tabacum]	-	-	-	-	GO:0044464//cell part;GO:0005622//intracellular;GO:1902494//catalytic complex;GO:0031461//cullin-RING ubiquitin ligase complex;GO:0043234//protein complex;GO:1990234//transferase complex;GO:0043229//intracellular organelle;GO:0043226//organelle;GO:0000151//ubiquitin ligase complex;GO:0044424//intracellular part;GO:0032991//macromolecular complex;GO:0043232//intracellular non-membrane-bounded orga…	-	GO:0071704//organic substance metabolic process;GO:0048229//gametophyte development;GO:0010467//gene expression;GO:0032502//developmental process;GO:0044707//single-multicellular organism process;GO:0007275//multicellular organism development;GO:0043170//macromolecule metabolic process;GO:0032501//multicellular organismal process;GO:0008152//metabolic process;GO:0044699//single-organism process;G…
rna3084	1	0.908	1.219	1.18	0.954	1.1995	0.330371986	0.045672472	0.181105041	LOC107829966	PREDICTED: notchless protein homolog [Nicotiana tomentosiformis]	-	-	-	-	GO:0043231//intracellular membrane-bounded organelle;GO:0005623//cell;GO:0043228//non-membrane-bounded organelle;GO:0043226//organelle;GO:1990234//transferase complex;GO:0005622//intracellular;GO:0044424//intracellular part;GO:0043229//intracellular organelle;GO:0043234//protein complex;GO:0000151//ubiquitin ligase complex;GO:0031461//cullin-RING ubiquitin ligase complex;GO:0032991//macromolecula…	-	GO:0032502//developmental process;GO:0043170//macromolecule metabolic process;GO:0008152//metabolic process;GO:0044707//single-multicellular organism process;GO:0032501//multicellular organismal process;GO:0071704//organic substance metabolic process;GO:0010467//gene expression;GO:0048229//gametophyte development;GO:0007275//multicellular organism development;GO:0044767//single-organism developme…
rna23089	1	0.993	1.246	1.264	0.9965	1.255	0.332745654	0.001196756	0.079113341	LOC107823499	PREDICTED: probable methyltransferase PMT26 [Nicotiana tabacum]	-	-	-	-	GO:0043226//organelle;GO:0044424//intracellular part;GO:0016020//membrane;GO:0005623//cell;GO:0031090//organelle membrane;GO:0044425//membrane part;GO:0044422//organelle part;GO:0044464//cell part;GO:0044446//intracellular organelle part;GO:0043231//intracellular membrane-bounded organelle;GO:0031224//intrinsic component of membrane;GO:0031984//organelle subcompartment;GO:0043227//membrane-bounde…	GO:0016741//transferase activity, transferring one-carbon groups;GO:0003824//catalytic activity;GO:0016740//transferase activity	GO:0008152//metabolic process
rna23090	1	0.993	1.246	1.264	0.9965	1.255	0.332745654	0.001196756	0.079113341	LOC107823499	PREDICTED: probable methyltransferase PMT26 [Nicotiana tabacum]	-	-	-	-	GO:0043231//intracellular membrane-bounded organelle;GO:0043226//organelle;GO:0031984//organelle subcompartment;GO:0043227//membrane-bounded organelle;GO:0044424//intracellular part;GO:0043229//intracellular organelle;GO:0031090//organelle membrane;GO:0044422//organelle part;GO:0031224//intrinsic component of membrane;GO:0005623//cell;GO:0044464//cell part;GO:0005622//intracellular;GO:0044446//in…	GO:0016740//transferase activity;GO:0003824//catalytic activity;GO:0016741//transferase activity, transferring one-carbon groups	GO:0008152//metabolic process
rna23109	1	0.982	1.317	1.191	0.991	1.254	0.339580386	0.044463625	0.179137104	LOC107823507	PREDICTED: ATP-dependent RNA helicase-like protein DB10 [Nicotiana tabacum]	Genetic Information Processing	Transcription	ko03040//Spliceosome	K12823	-	GO:0097367//carbohydrate derivative binding;GO:0001883//purine nucleoside binding;GO:0003824//catalytic activity;GO:0001882//nucleoside binding;GO:0003676//nucleic acid binding;GO:1901363//heterocyclic compound binding;GO:0032550//purine ribonucleoside binding;GO:0016462//pyrophosphatase activity;GO:0032549//ribonucleoside binding;GO:0016818//hydrolase activity, acting on acid anhydrides, in phos…	-
rna13883	1	0.951	1.185	1.285	0.9755	1.235	0.340297264	0.038648175	0.165808101	LOC107816142	PREDICTED: serine/arginine-rich SC35-like splicing factor SCL33 [Nicotiana tabacum]	Genetic Information Processing	Transcription	ko03040//Spliceosome	K12900	-	GO:0005488//binding;GO:0097159//organic cyclic compound binding;GO:0036094//small molecule binding	-
rna13884	1	0.951	1.185	1.285	0.9755	1.235	0.340297264	0.038648175	0.165808101	LOC107816142	PREDICTED: serine/arginine-rich SC35-like splicing factor SCL33 [Nicotiana tabacum]	Genetic Information Processing	Transcription	ko03040//Spliceosome	K12900	-	GO:0036094//small molecule binding;GO:0097159//organic cyclic compound binding;GO:0005488//binding	-
rna5484	1	0.973	1.23	1.268	0.9865	1.249	0.340382521	0.007440016	0.110675744	LOC107775509	PREDICTED: splicing factor U2af small subunit B-like [Nicotiana tabacum]	Genetic Information Processing	Transcription	ko03040//Spliceosome	K12836	GO:0043231//intracellular membrane-bounded organelle;GO:0044464//cell part;GO:0044424//intracellular part;GO:0005623//cell;GO:0005622//intracellular;GO:0043227//membrane-bounded organelle;GO:0043226//organelle;GO:0043229//intracellular organelle	GO:0043167//ion binding;GO:0097159//organic cyclic compound binding;GO:0036094//small molecule binding;GO:0043169//cation binding;GO:0005488//binding;GO:0003676//nucleic acid binding;GO:1901363//heterocyclic compound binding	-
rna5485	1	0.973	1.23	1.268	0.9865	1.249	0.340382521	0.007440016	0.110675744	LOC107775509	PREDICTED: splicing factor U2af small subunit B-like [Nicotiana tabacum]	Genetic Information Processing	Transcription	ko03040//Spliceosome	K12836	GO:0044464//cell part;GO:0043226//organelle;GO:0043227//membrane-bounded organelle;GO:0043231//intracellular membrane-bounded organelle;GO:0005622//intracellular;GO:0044424//intracellular part;GO:0043229//intracellular organelle;GO:0005623//cell	GO:1901363//heterocyclic compound binding;GO:0036094//small molecule binding;GO:0005488//binding;GO:0003676//nucleic acid binding;GO:0043169//cation binding;GO:0043167//ion binding;GO:0097159//organic cyclic compound binding	-
rna5486	1	0.973	1.23	1.268	0.9865	1.249	0.340382521	0.007440016	0.110675744	LOC107775509	PREDICTED: splicing factor U2af small subunit B-like [Nicotiana tabacum]	Genetic Information Processing	Transcription	ko03040//Spliceosome	K12836	GO:0044464//cell part;GO:0043227//membrane-bounded organelle;GO:0043229//intracellular organelle;GO:0044424//intracellular part;GO:0005622//intracellular;GO:0043231//intracellular membrane-bounded organelle;GO:0043226//organelle;GO:0005623//cell	GO:0003676//nucleic acid binding;GO:0097159//organic cyclic compound binding;GO:0043167//ion binding;GO:1901363//heterocyclic compound binding;GO:0036094//small molecule binding;GO:0043169//cation binding;GO:0005488//binding	-
rna5490	1	0.973	1.23	1.268	0.9865	1.249	0.340382521	0.007440016	0.110675744	LOC107775509	PREDICTED: splicing factor U2af small subunit B-like [Nicotiana tabacum]	Genetic Information Processing	Transcription	ko03040//Spliceosome	K12836	GO:0005623//cell;GO:0005622//intracellular;GO:0043229//intracellular organelle;GO:0044424//intracellular part;GO:0043226//organelle;GO:0043231//intracellular membrane-bounded organelle;GO:0043227//membrane-bounded organelle;GO:0044464//cell part	GO:0036094//small molecule binding;GO:0097159//organic cyclic compound binding;GO:0005488//binding;GO:0003676//nucleic acid binding;GO:0043169//cation binding;GO:1901363//heterocyclic compound binding;GO:0043167//ion binding	-
rna17988	1	0.973	1.25	1.249	0.9865	1.2495	0.340959945	0.003336717	0.107165386	LOC107819408	beta-glucosidase BoGH3B-like precursor [Nicotiana tabacum]	Metabolism	Carbohydrate metabolism;Metabolism of other amino acids;Biosynthesis of other secondary metabolites	ko00500//Starch and sucrose metabolism;ko00940//Phenylpropanoid biosynthesis;ko00460//Cyanoamino acid metabolism	K05349	-	GO:0016787//hydrolase activity;GO:0016798//hydrolase activity, acting on glycosyl bonds;GO:0003824//catalytic activity	GO:0008152//metabolic process;GO:0044238//primary metabolic process
rna17989	1	0.973	1.25	1.249	0.9865	1.2495	0.340959945	0.003336717	0.107165386	LOC107819408	beta-glucosidase BoGH3B-like precursor [Nicotiana tabacum]	Metabolism	Carbohydrate metabolism;Metabolism of other amino acids;Biosynthesis of other secondary metabolites	ko00500//Starch and sucrose metabolism;ko00940//Phenylpropanoid biosynthesis;ko00460//Cyanoamino acid metabolism	K05349	-	GO:0003824//catalytic activity;GO:0016798//hydrolase activity, acting on glycosyl bonds;GO:0016787//hydrolase activity	GO:0008152//metabolic process;GO:0044238//primary metabolic process
rna17990	1	0.973	1.25	1.249	0.9865	1.2495	0.340959945	0.003336717	0.107165386	LOC107819408	beta-glucosidase BoGH3B-like precursor [Nicotiana tabacum]	Metabolism	Carbohydrate metabolism;Metabolism of other amino acids;Biosynthesis of other secondary metabolites	ko00500//Starch and sucrose metabolism;ko00940//Phenylpropanoid biosynthesis;ko00460//Cyanoamino acid metabolism	K05349	-	GO:0016787//hydrolase activity;GO:0003824//catalytic activity;GO:0016798//hydrolase activity, acting on glycosyl bonds	GO:0008152//metabolic process;GO:0044238//primary metabolic process
rna17991	1	0.973	1.25	1.249	0.9865	1.2495	0.340959945	0.003336717	0.107165386	LOC107819408	beta-glucosidase BoGH3B-like precursor [Nicotiana tabacum]	Metabolism	Carbohydrate metabolism;Metabolism of other amino acids;Biosynthesis of other secondary metabolites	ko00500//Starch and sucrose metabolism;ko00940//Phenylpropanoid biosynthesis;ko00460//Cyanoamino acid metabolism	K05349	-	GO:0016787//hydrolase activity;GO:0016798//hydrolase activity, acting on glycosyl bonds;GO:0003824//catalytic activity	GO:0008152//metabolic process;GO:0044238//primary metabolic process
rna21138	1	1.035	1.284	1.298	1.0175	1.291	0.343460206	0.005683718	0.107165386	LOC107821921	PREDICTED: 60S ribosomal protein L23a-like isoform X1 [Nicotiana tabacum]	Genetic Information Processing	Translation	ko03010//Ribosome	K02893	GO:0005623//cell;GO:0005622//intracellular;GO:1990904//ribonucleoprotein complex;GO:0032991//macromolecular complex;GO:0030529//intracellular ribonucleoprotein complex;GO:0044424//intracellular part;GO:0044464//cell part	GO:0036094//small molecule binding;GO:0005198//structural molecule activity;GO:0005488//binding	GO:0071704//organic substance metabolic process;GO:0008152//metabolic process;GO:0043170//macromolecule metabolic process;GO:0010467//gene expression
rna21139	1	1.035	1.284	1.298	1.0175	1.291	0.343460206	0.005683718	0.107165386	LOC107821921	PREDICTED: 60S ribosomal protein L23a-like isoform X2 [Nicotiana tabacum]	Genetic Information Processing	Translation	ko03010//Ribosome	K02893	GO:0005623//cell;GO:0030529//intracellular ribonucleoprotein complex;GO:0044424//intracellular part;GO:1990904//ribonucleoprotein complex;GO:0044464//cell part;GO:0005622//intracellular;GO:0032991//macromolecular complex	GO:0005198//structural molecule activity;GO:0005488//binding;GO:0036094//small molecule binding	GO:0071704//organic substance metabolic process;GO:0043170//macromolecule metabolic process;GO:0010467//gene expression;GO:0008152//metabolic process
rna29555	1	1.035	1.284	1.298	1.0175	1.291	0.343460206	0.005683718	0.107165386	LOC107828734	PREDICTED: 60S ribosomal protein L23a-like [Nicotiana tomentosiformis]	Genetic Information Processing	Translation	ko03010//Ribosome	K02893	GO:1990904//ribonucleoprotein complex;GO:0032991//macromolecular complex;GO:0005622//intracellular;GO:0044464//cell part;GO:0044424//intracellular part;GO:0030529//intracellular ribonucleoprotein complex;GO:0005623//cell	GO:0005488//binding;GO:0005198//structural molecule activity;GO:0036094//small molecule binding	GO:0071704//organic substance metabolic process;GO:0010467//gene expression;GO:0043170//macromolecule metabolic process;GO:0008152//metabolic process
rna33267	1	0.94	1.288	1.176	0.97	1.232	0.344945604	0.049282384	0.19051895	LOC107831749	PREDICTED: poly(rC)-binding protein 3-like [Nicotiana tomentosiformis]	-	-	-	-	-	GO:0097159//organic cyclic compound binding;GO:1901363//heterocyclic compound binding;GO:0003676//nucleic acid binding;GO:0005488//binding	GO:0032502//developmental process;GO:0007275//multicellular organism development;GO:0048856//anatomical structure development;GO:0048731//system development;GO:0044707//single-multicellular organism process;GO:0032501//multicellular organismal process;GO:0044767//single-organism developmental process;GO:0044699//single-organism process;GO:0048367//shoot system development
rna20770	1	0.93	1.234	1.218	0.965	1.226	0.345358132	0.022789805	0.143653785	LOC107821642	PREDICTED: CRM-domain containing factor CFM3, chloroplastic/mitochondrial-like [Nicotiana tabacum]	-	-	-	-	GO:0044464//cell part;GO:0043227//membrane-bounded organelle;GO:0009536//plastid;GO:0044444//cytoplasmic part;GO:0043231//intracellular membrane-bounded organelle;GO:0043226//organelle;GO:0005737//cytoplasm;GO:0005623//cell;GO:0044424//intracellular part;GO:0043229//intracellular organelle;GO:0005622//intracellular	GO:0097159//organic cyclic compound binding;GO:0003676//nucleic acid binding;GO:0005488//binding;GO:1901363//heterocyclic compound binding	GO:0044802//single-organism membrane organization;GO:0006650//glycerophospholipid metabolic process;GO:0043170//macromolecule metabolic process;GO:0061024//membrane organization;GO:0044763//single-organism cellular process;GO:0006139//nucleobase-containing compound metabolic process;GO:0006796//phosphate-containing compound metabolic process;GO:0006725//cellular aromatic compound metabolic proces…
rna30707	1	1.031	1.281	1.301	1.0155	1.291	0.346298761	0.005043378	0.107165386	LOC107829684	PREDICTED: protein ASPARTIC PROTEASE IN GUARD CELL 1-like [Nicotiana tabacum]	-	-	-	-	-	GO:0004175//endopeptidase activity;GO:0008233//peptidase activity;GO:0003824//catalytic activity;GO:0070011//peptidase activity, acting on L-amino acid peptides;GO:0016787//hydrolase activity	GO:0071704//organic substance metabolic process;GO:0043170//macromolecule metabolic process;GO:0019538//protein metabolic process;GO:0044238//primary metabolic process;GO:0008152//metabolic process
rna33763	1	1.023	1.294	1.28	1.0115	1.287	0.347515734	0.00272547	0.107165386	LOC107832203	PREDICTED: LOW QUALITY PROTEIN: beta-galactosidase 8-like [Nicotiana tabacum]	-	-	-	-	GO:0005623//cell;GO:0044464//cell part;GO:0005576//extracellular region;GO:0030312//external encapsulating structure;GO:0071944//cell periphery	GO:0004553//hydrolase activity, hydrolyzing O-glycosyl compounds;GO:0015925//galactosidase activity;GO:0016798//hydrolase activity, acting on glycosyl bonds;GO:0003824//catalytic activity;GO:0016787//hydrolase activity;GO:0005488//binding	GO:0008152//metabolic process;GO:0044238//primary metabolic process
rna22813	1	1.07	1.345	1.298	1.035	1.3215	0.352545657	0.023522179	0.143763891	LOC107823283	PREDICTED: plasminogen activator inhibitor 1 RNA-binding protein-like [Nicotiana sylvestris]	-	-	-	-	-	-	-
rna30161	1	0.923	1.203	1.256	0.9615	1.2295	0.354712972	0.032431247	0.158069959	LOC107829206	PREDICTED: ribonucleoside-diphosphate reductase large subunit [Nicotiana tomentosiformis]	Metabolism	Nucleotide metabolism;Metabolism of other amino acids	ko00230//Purine metabolism;ko00240//Pyrimidine metabolism;ko00480//Glutathione metabolism	K10807	-	GO:0001883//purine nucleoside binding;GO:1901363//heterocyclic compound binding;GO:0032549//ribonucleoside binding;GO:0016725//oxidoreductase activity, acting on CH or CH2 groups;GO:0036094//small molecule binding;GO:0032550//purine ribonucleoside binding;GO:0001882//nucleoside binding;GO:0097367//carbohydrate derivative binding;GO:0016728//oxidoreductase activity, acting on CH or CH2 groups, dis…	GO:0008152//metabolic process;GO:0006807//nitrogen compound metabolic process;GO:0006139//nucleobase-containing compound metabolic process;GO:0006259//DNA metabolic process;GO:0009987//cellular process;GO:0071704//organic substance metabolic process;GO:0044699//single-organism process;GO:1901360//organic cyclic compound metabolic process;GO:0044710//single-organism metabolic process;GO:0034641//c…
rna9013	1	0.923	1.203	1.256	0.9615	1.2295	0.354712972	0.032431247	0.158069959	LOC107803584	PREDICTED: ribonucleoside-diphosphate reductase large subunit-like [Nicotiana sylvestris]	Metabolism	Nucleotide metabolism;Metabolism of other amino acids	ko00230//Purine metabolism;ko00240//Pyrimidine metabolism;ko00480//Glutathione metabolism	K10807	-	GO:1901363//heterocyclic compound binding;GO:0016725//oxidoreductase activity, acting on CH or CH2 groups;GO:0001882//nucleoside binding;GO:0097159//organic cyclic compound binding;GO:0036094//small molecule binding;GO:0001883//purine nucleoside binding;GO:0097367//carbohydrate derivative binding;GO:0003824//catalytic activity;GO:0005488//binding;GO:0032550//purine ribonucleoside binding;GO:00167…	GO:0044238//primary metabolic process;GO:0043170//macromolecule metabolic process;GO:0034641//cellular nitrogen compound metabolic process;GO:0006259//DNA metabolic process;GO:1901360//organic cyclic compound metabolic process;GO:0044260//cellular macromolecule metabolic process;GO:0008152//metabolic process;GO:0071704//organic substance metabolic process;GO:0006807//nitrogen compound metabolic p…
rna18350	1	0.985	1.236	1.307	0.9925	1.2715	0.357392455	0.013404889	0.131836892	LOC107819710	PREDICTED: peptidyl-prolyl cis-trans isomerase FKBP15-1-like [Nicotiana tomentosiformis]	-	-	-	-	-	GO:0016859//cis-trans isomerase activity;GO:0016853//isomerase activity;GO:0003824//catalytic activity	GO:0044260//cellular macromolecule metabolic process;GO:0044267//cellular protein metabolic process;GO:0008152//metabolic process;GO:0018193//peptidyl-amino acid modification;GO:0044238//primary metabolic process;GO:0018208//peptidyl-proline modification;GO:0044237//cellular metabolic process;GO:0043170//macromolecule metabolic process;GO:0043412//macromolecule modification;GO:0071704//organic su…
rna8427	1	1.116	1.338	1.374	1.058	1.356	0.358017551	0.047553604	0.185636273	LOC107799151	PREDICTED: protein SPIRAL1-like 3 isoform X1 [Nicotiana tomentosiformis]	-	-	-	-	GO:0043227//membrane-bounded organelle;GO:0005622//intracellular;GO:0009536//plastid;GO:0044464//cell part;GO:0044424//intracellular part;GO:0043231//intracellular membrane-bounded organelle;GO:0043229//intracellular organelle;GO:0005737//cytoplasm;GO:0005623//cell;GO:0044444//cytoplasmic part;GO:0043226//organelle	GO:0003824//catalytic activity	-
rna8727	1	0.956	1.253	1.254	0.978	1.2535	0.358055626	0.008104184	0.11089509	LOC107801416	PREDICTED: DNA ligase 1-like [Nicotiana sylvestris]	-	-	-	-	-	GO:0097159//organic cyclic compound binding;GO:0003676//nucleic acid binding;GO:0005488//binding;GO:1901363//heterocyclic compound binding	-
rna4125	1	1.007	1.339	1.234	1.0035	1.2865	0.35841084	0.026315506	0.147343389	LOC107764500	PREDICTED: S-adenosylmethionine synthase 2 [Nicotiana sylvestris]	Metabolism	Amino acid metabolism;Global and Overview	ko01230//Biosynthesis of amino acids;ko00270//Cysteine and methionine metabolism	K00789	GO:0044424//intracellular part;GO:0005623//cell;GO:0044464//cell part;GO:0005622//intracellular	GO:0032549//ribonucleoside binding;GO:0005488//binding;GO:0003824//catalytic activity;GO:0036094//small molecule binding;GO:0097367//carbohydrate derivative binding;GO:0043169//cation binding;GO:0001883//purine nucleoside binding;GO:0097159//organic cyclic compound binding;GO:1901363//heterocyclic compound binding;GO:0043167//ion binding;GO:0016765//transferase activity, transferring alkyl or ary…	GO:0044249//cellular biosynthetic process;GO:0009058//biosynthetic process;GO:0009108//coenzyme biosynthetic process;GO:0009987//cellular process;GO:0051186//cofactor metabolic process;GO:0044237//cellular metabolic process;GO:0051188//cofactor biosynthetic process;GO:0008152//metabolic process;GO:0006732//coenzyme metabolic process
rna28990	1	1.005	1.309	1.265	1.0025	1.287	0.360409817	0.00475406	0.107165386	LOC107828287	PREDICTED: probable receptor protein kinase TMK1 [Nicotiana sylvestris]	-	-	-	-	GO:0031224//intrinsic component of membrane;GO:0016020//membrane;GO:0044425//membrane part	GO:0001882//nucleoside binding;GO:0004674//protein serine/threonine kinase activity;GO:0016772//transferase activity, transferring phosphorus-containing groups;GO:0097159//organic cyclic compound binding;GO:0003824//catalytic activity;GO:0016301//kinase activity;GO:0016773//phosphotransferase activity, alcohol group as acceptor;GO:0032549//ribonucleoside binding;GO:1901363//heterocyclic compound …	GO:0044700//single organism signaling;GO:0044267//cellular protein metabolic process;GO:0023052//signaling;GO:0007165//signal transduction;GO:0044260//cellular macromolecule metabolic process;GO:0043412//macromolecule modification;GO:0044699//single-organism process;GO:0043170//macromolecule metabolic process;GO:0050794//regulation of cellular process;GO:0009987//cellular process;GO:0071704//orga…
rna24963	1	0.958	1.288	1.226	0.979	1.257	0.360603885	0.016689	0.135780405	LOC107825054	PREDICTED: glycine-rich RNA-binding protein RZ1C-like isoform X1 [Nicotiana tabacum]	Genetic Information Processing	Transcription	ko03040//Spliceosome	K12885	-	GO:0005488//binding;GO:0097159//organic cyclic compound binding;GO:0046872//metal ion binding;GO:0036094//small molecule binding;GO:0043167//ion binding;GO:0043169//cation binding;GO:0046914//transition metal ion binding	-
rna4719	1	0.958	1.288	1.226	0.979	1.257	0.360603885	0.016689	0.135780405	LOC107769283	PREDICTED: glycine-rich RNA-binding protein GRP1A-like isoform X1 [Nicotiana sylvestris]	Genetic Information Processing	Transcription	ko03040//Spliceosome	K12885	-	GO:0097159//organic cyclic compound binding;GO:0046872//metal ion binding;GO:0046914//transition metal ion binding;GO:0043167//ion binding;GO:0036094//small molecule binding;GO:0043169//cation binding;GO:0005488//binding	-
rna21046	1	1.066	1.339	1.314	1.033	1.3265	0.360784421	0.017227979	0.136813662	LOC107821855	PREDICTED: non-specific lipid transfer protein GPI-anchored 1 [Nicotiana sylvestris]	-	-	-	-	GO:0044425//membrane part;GO:0031224//intrinsic component of membrane;GO:0016020//membrane;GO:0031225//anchored component of membrane	-	GO:0051179//localization;GO:0044699//single-organism process;GO:1902578//single-organism localization;GO:0051234//establishment of localization;GO:0044765//single-organism transport;GO:0006810//transport
rna32708	1	0.918	1.205	1.259	0.959	1.232	0.361399536	0.034725592	0.162083782	LOC107831294	PREDICTED: peptidyl-prolyl cis-trans isomerase FKBP12 [Nicotiana sylvestris]	-	-	-	-	GO:0044424//intracellular part;GO:0005622//intracellular;GO:0044444//cytoplasmic part;GO:0005623//cell;GO:0005737//cytoplasm;GO:0044464//cell part	GO:0016859//cis-trans isomerase activity;GO:0016853//isomerase activity;GO:0003824//catalytic activity	GO:0018208//peptidyl-proline modification;GO:0044260//cellular macromolecule metabolic process;GO:1901360//organic cyclic compound metabolic process;GO:0090304//nucleic acid metabolic process;GO:0044249//cellular biosynthetic process;GO:0019752//carboxylic acid metabolic process;GO:0034641//cellular nitrogen compound metabolic process;GO:0044763//single-organism cellular process;GO:0008652//cellu…
rna10554	1	1.015	1.315	1.276	1.0075	1.2955	0.362729177	0.004434655	0.107165386	LOC107813446	PREDICTED: probable nucleolar protein 5-2 [Nicotiana tabacum]	Genetic Information Processing	Translation	ko03008//Ribosome biogenesis in eukaryotes	K14565	-	-	-
rna24040	1	0.943	1.283	1.219	0.9715	1.251	0.364795889	0.022877154	0.143653785	LOC107824286	PREDICTED: nuclear pore complex protein NUP50A-like [Nicotiana tabacum]	-	-	-	-	GO:0046930//pore complex;GO:0043234//protein complex;GO:0016020//membrane;GO:0031224//intrinsic component of membrane;GO:0098796//membrane protein complex;GO:0044425//membrane part;GO:0016021//integral component of membrane;GO:0032991//macromolecular complex	-	GO:0051179//localization;GO:0051234//establishment of localization;GO:0006810//transport
rna230	1	0.899	1.256	1.193	0.9495	1.2245	0.366952868	0.049627146	0.190686683	LOC107824717	PREDICTED: heterogeneous nuclear ribonucleoprotein 1 [Nicotiana sylvestris]	Genetic Information Processing	Transcription	ko03040//Spliceosome	K12741	GO:0044423//virion part;GO:0044464//cell part;GO:0044424//intracellular part;GO:0032991//macromolecular complex;GO:0005623//cell;GO:0044444//cytoplasmic part;GO:0005737//cytoplasm;GO:0005622//intracellular;GO:0019012//virion	GO:0005488//binding;GO:0036094//small molecule binding;GO:0097159//organic cyclic compound binding	-
rna21875	1	0.985	1.29	1.278	0.9925	1.284	0.371506195	0.001188201	0.079113341	LOC107822567	PREDICTED: 4-diphosphocytidyl-2-C-methyl-D-erythritol kinase, chloroplastic/chromoplastic [Nicotiana tomentosiformis]	Metabolism	Metabolism of terpenoids and polyketides	ko00900//Terpenoid backbone biosynthesis	K00919	GO:0043229//intracellular organelle;GO:0005623//cell;GO:0009536//plastid;GO:0044424//intracellular part;GO:0044422//organelle part;GO:0043231//intracellular membrane-bounded organelle;GO:0044435//plastid part;GO:0043227//membrane-bounded organelle;GO:0005622//intracellular;GO:0009532//plastid stroma;GO:0044444//cytoplasmic part;GO:0044446//intracellular organelle part;GO:0044464//cell part;GO:004…	GO:0003824//catalytic activity;GO:0097367//carbohydrate derivative binding;GO:0016740//transferase activity;GO:0097159//organic cyclic compound binding;GO:0001883//purine nucleoside binding;GO:0016772//transferase activity, transferring phosphorus-containing groups;GO:0032549//ribonucleoside binding;GO:0036094//small molecule binding;GO:0032550//purine ribonucleoside binding;GO:0001882//nucleosid…	GO:0043269//regulation of ion transport;GO:0010033//response to organic substance;GO:1901360//organic cyclic compound metabolic process;GO:0032879//regulation of localization;GO:0044255//cellular lipid metabolic process;GO:0006629//lipid metabolic process;GO:0051049//regulation of transport;GO:0044238//primary metabolic process;GO:0006725//cellular aromatic compound metabolic process;GO:0006779//…
gene73982	1	1.037	1.28	1.361	1.0185	1.3205	0.374638321	0.01837714	0.137521971	psaA	photosystem I P700 chlorophyll a apoprotein A1 [Nicotiana sylvestris]	Metabolism	Energy metabolism	ko00195//Photosynthesis	K02689	GO:0043234//protein complex;GO:0009579//thylakoid;GO:0009536//plastid;GO:0043231//intracellular membrane-bounded organelle;GO:0043229//intracellular organelle;GO:0031224//intrinsic component of membrane;GO:0044434//chloroplast part;GO:0044444//cytoplasmic part;GO:0034357//photosynthetic membrane;GO:0016020//membrane;GO:0044422//organelle part;GO:0044424//intracellular part;GO:0044435//plastid par…	GO:0005488//binding;GO:0003824//catalytic activity;GO:0043169//cation binding;GO:0046872//metal ion binding;GO:1901363//heterocyclic compound binding;GO:0046906//tetrapyrrole binding;GO:0051540//metal cluster binding;GO:0051536//iron-sulfur cluster binding;GO:0097159//organic cyclic compound binding;GO:0043167//ion binding	GO:0071704//organic substance metabolic process;GO:0044710//single-organism metabolic process;GO:0044699//single-organism process;GO:0036211//protein modification process;GO:0044237//cellular metabolic process;GO:0009987//cellular process;GO:0019538//protein metabolic process;GO:0006464//cellular protein modification process;GO:0008152//metabolic process;GO:0043170//macromolecule metabolic proces…
rna2975	1	0.907	1.272	1.223	0.9535	1.2475	0.387734972	0.035995761	0.162590245	LOC107829060	PREDICTED: beta-fructofuranosidase, insoluble isoenzyme 1 [Nicotiana tomentosiformis]	Metabolism	Carbohydrate metabolism	ko00500//Starch and sucrose metabolism;ko00052//Galactose metabolism	K01193	-	GO:0004564//beta-fructofuranosidase activity;GO:0016798//hydrolase activity, acting on glycosyl bonds;GO:0004553//hydrolase activity, hydrolyzing O-glycosyl compounds;GO:0003824//catalytic activity;GO:0016787//hydrolase activity	GO:0008152//metabolic process;GO:0044238//primary metabolic process
rna3074	1	0.907	1.25	1.245	0.9535	1.2475	0.387734972	0.031218765	0.158069959	LOC107829884	PREDICTED: AT-hook motif nuclear-localized protein 14-like [Nicotiana tabacum]	-	-	-	-	-	GO:1901363//heterocyclic compound binding;GO:0003676//nucleic acid binding;GO:0005488//binding;GO:0097159//organic cyclic compound binding	-
rna12053	1	1.015	1.34	1.303	1.0075	1.3215	0.391396586	0.003400353	0.107165386	LOC107814655	PREDICTED: calreticulin isoform X1 [Nicotiana tomentosiformis]	Genetic Information Processing;Cellular Processes	Transport and catabolism;Folding, sorting and degradation	ko04141//Protein processing in endoplasmic reticulum;ko04145//Phagosome	K08057	GO:0043231//intracellular membrane-bounded organelle;GO:0005737//cytoplasm;GO:0043227//membrane-bounded organelle;GO:0005623//cell;GO:0044432//endoplasmic reticulum part;GO:0043226//organelle;GO:0044424//intracellular part;GO:0044446//intracellular organelle part;GO:0043229//intracellular organelle;GO:0012505//endomembrane system;GO:0005783//endoplasmic reticulum;GO:0044444//cytoplasmic part;GO:0…	GO:0043167//ion binding;GO:0046872//metal ion binding;GO:0043169//cation binding;GO:0005515//protein binding;GO:0005488//binding	GO:0044267//cellular protein metabolic process;GO:0044237//cellular metabolic process;GO:0044238//primary metabolic process;GO:0044260//cellular macromolecule metabolic process;GO:0043170//macromolecule metabolic process;GO:0009987//cellular process;GO:0019538//protein metabolic process;GO:0008152//metabolic process;GO:0071704//organic substance metabolic process
rna12054	1	1.015	1.34	1.303	1.0075	1.3215	0.391396586	0.003400353	0.107165386	LOC107814655	PREDICTED: calreticulin isoform X2 [Nicotiana tomentosiformis]	Genetic Information Processing;Cellular Processes	Transport and catabolism;Folding, sorting and degradation	ko04141//Protein processing in endoplasmic reticulum;ko04145//Phagosome	K08057	GO:0043227//membrane-bounded organelle;GO:0005623//cell;GO:0044446//intracellular organelle part;GO:0044432//endoplasmic reticulum part;GO:0043231//intracellular membrane-bounded organelle;GO:0005622//intracellular;GO:0012505//endomembrane system;GO:0044464//cell part;GO:0043229//intracellular organelle;GO:0043226//organelle;GO:0044422//organelle part;GO:0005737//cytoplasm;GO:0044424//intracellul…	GO:0043169//cation binding;GO:0046872//metal ion binding;GO:0043167//ion binding;GO:0005488//binding;GO:0005515//protein binding	GO:0044238//primary metabolic process;GO:0008152//metabolic process;GO:0044267//cellular protein metabolic process;GO:0044260//cellular macromolecule metabolic process;GO:0009987//cellular process;GO:0019538//protein metabolic process;GO:0071704//organic substance metabolic process;GO:0044237//cellular metabolic process;GO:0043170//macromolecule metabolic process
rna18206	1	0.913	1.275	1.247	0.9565	1.261	0.398731402	0.027361255	0.151178453	LOC107819595	PREDICTED: THO complex subunit 4A [Nicotiana tomentosiformis]	Genetic Information Processing	Translation;Transcription	ko03040//Spliceosome;ko03013//RNA transport;ko03015//mRNA surveillance pathway	K12881	-	GO:0036094//small molecule binding;GO:0005488//binding;GO:0097159//organic cyclic compound binding	-
rna5798	1	0.964	1.314	1.279	0.982	1.2965	0.400827277	0.006643716	0.110675744	LOC107777811	PREDICTED: probable mediator of RNA polymerase II transcription subunit 36b [Nicotiana tabacum]	Genetic Information Processing	Translation	ko03008//Ribosome biogenesis in eukaryotes	K14563	-	GO:0003676//nucleic acid binding;GO:0003824//catalytic activity;GO:0016741//transferase activity, transferring one-carbon groups;GO:1901363//heterocyclic compound binding;GO:0097159//organic cyclic compound binding;GO:0016740//transferase activity;GO:0005488//binding	GO:0043170//macromolecule metabolic process;GO:0006725//cellular aromatic compound metabolic process;GO:1901360//organic cyclic compound metabolic process;GO:0046483//heterocycle metabolic process;GO:0090304//nucleic acid metabolic process;GO:0006807//nitrogen compound metabolic process;GO:0071704//organic substance metabolic process;GO:0009987//cellular process;GO:0044238//primary metabolic proc…
rna9540	1	0.968	1.328	1.275	0.984	1.3015	0.403445091	0.008577295	0.110956484	LOC107807745	PREDICTED: fructokinase-like 2, chloroplastic [Nicotiana tabacum]	-	-	-	-	GO:0044464//cell part;GO:0044424//intracellular part;GO:0043228//non-membrane-bounded organelle;GO:0044422//organelle part;GO:0042646//plastid nucleoid;GO:0044444//cytoplasmic part;GO:0005622//intracellular;GO:0044446//intracellular organelle part;GO:0009532//plastid stroma;GO:0043226//organelle;GO:0005737//cytoplasm;GO:0043231//intracellular membrane-bounded organelle;GO:0043227//membrane-bounde…	GO:0016772//transferase activity, transferring phosphorus-containing groups;GO:0016740//transferase activity;GO:0003824//catalytic activity	GO:0046483//heterocycle metabolic process;GO:0010556//regulation of macromolecule biosynthetic process;GO:0072528//pyrimidine-containing compound biosynthetic process;GO:0034654//nucleobase-containing compound biosynthetic process;GO:0090304//nucleic acid metabolic process;GO:0044249//cellular biosynthetic process;GO:0008104//protein localization;GO:0043170//macromolecule metabolic process;GO:000…
rna11289	1	0.926	1.338	1.214	0.963	1.276	0.406020626	0.045378016	0.181105041	LOC107814059	PREDICTED: heterogeneous nuclear ribonucleoprotein 1-like [Nicotiana tabacum]	Genetic Information Processing	Translation	ko03015//mRNA surveillance pathway	K14411	-	GO:0005488//binding;GO:0097159//organic cyclic compound binding;GO:0036094//small molecule binding	-
rna12841	1	1.009	1.315	1.351	1.0045	1.333	0.408199216	0.002520518	0.107165386	LOC107815276	PREDICTED: alpha-xylosidase 1-like [Nicotiana sylvestris]	-	-	-	-	-	GO:0090599//alpha-glucosidase activity;GO:0005488//binding;GO:0016787//hydrolase activity;GO:0003824//catalytic activity;GO:0015926//glucosidase activity;GO:0004553//hydrolase activity, hydrolyzing O-glycosyl compounds;GO:0016798//hydrolase activity, acting on glycosyl bonds	GO:0008152//metabolic process;GO:0044238//primary metabolic process
rna5752	1	0.903	1.316	1.212	0.9515	1.264	0.409720902	0.049219296	0.19051895	LOC107777528	PREDICTED: GDSL esterase/lipase At5g33370-like isoform X1 [Nicotiana sylvestris]	-	-	-	-	-	GO:0016787//hydrolase activity;GO:0003824//catalytic activity	GO:0044710//single-organism metabolic process;GO:0071704//organic substance metabolic process;GO:0008152//metabolic process;GO:0006629//lipid metabolic process;GO:0044699//single-organism process;GO:0044238//primary metabolic process
rna7710	1	1.025	1.349	1.362	1.0125	1.3555	0.420903205	0.002053748	0.107165386	LOC107793517	PREDICTED: proteasome subunit alpha type-2-A-like [Nicotiana tomentosiformis]	Genetic Information Processing	Folding, sorting and degradation	ko03050//Proteasome	K02726	GO:0005622//intracellular;GO:0005623//cell;GO:0043231//intracellular membrane-bounded organelle;GO:0044464//cell part;GO:0032991//macromolecular complex;GO:0044424//intracellular part;GO:0043226//organelle;GO:0043234//protein complex;GO:0043227//membrane-bounded organelle;GO:0043229//intracellular organelle	GO:0004175//endopeptidase activity;GO:0003824//catalytic activity;GO:0008233//peptidase activity;GO:0016787//hydrolase activity;GO:0070011//peptidase activity, acting on L-amino acid peptides	GO:0043170//macromolecule metabolic process;GO:0044237//cellular metabolic process;GO:0051603//proteolysis involved in cellular protein catabolic process;GO:0044260//cellular macromolecule metabolic process;GO:0019538//protein metabolic process;GO:0071704//organic substance metabolic process;GO:1901575//organic substance catabolic process;GO:0030163//protein catabolic process;GO:0044267//cellular…
rna3745	1	1.061	1.408	1.354	1.0305	1.381	0.422368815	0.014347683	0.131836892	LOC107761301	PREDICTED: histone H2A.1 [Nicotiana sylvestris]	-	-	-	-	GO:0032991//macromolecular complex;GO:0000785//chromatin;GO:0043229//intracellular organelle;GO:0044422//organelle part;GO:0044464//cell part;GO:0043232//intracellular non-membrane-bounded organelle;GO:0043231//intracellular membrane-bounded organelle;GO:0043226//organelle;GO:0044427//chromosomal part;GO:0044446//intracellular organelle part;GO:0043227//membrane-bounded organelle;GO:0005623//cell…	GO:0046983//protein dimerization activity;GO:1901363//heterocyclic compound binding;GO:0003676//nucleic acid binding;GO:0005515//protein binding;GO:0097159//organic cyclic compound binding;GO:0005488//binding	-
rna31094	1	0.994	1.344	1.329	0.997	1.3365	0.422794428	0.000471805	0.078230566	LOC107830030	heterogeneous nuclear ribonucleoprotein 1-like [Nicotiana tabacum]	Genetic Information Processing	Transcription	ko03040//Spliceosome	K12741	GO:0005622//intracellular;GO:0005623//cell;GO:0044424//intracellular part;GO:0044464//cell part	GO:0005488//binding;GO:0097159//organic cyclic compound binding;GO:0036094//small molecule binding	GO:0044267//cellular protein metabolic process;GO:0009987//cellular process;GO:0019538//protein metabolic process;GO:0044238//primary metabolic process;GO:0036211//protein modification process;GO:0044237//cellular metabolic process;GO:0044260//cellular macromolecule metabolic process;GO:0006464//cellular protein modification process;GO:0043412//macromolecule modification;GO:0043170//macromolecule…
rna34858	1	1.022	1.275	1.449	1.011	1.362	0.429943706	0.044832454	0.179619849	LOC107759170	PREDICTED: glycine-rich cell wall structural protein-like [Nicotiana tabacum]	-	-	-	-	-	-	-
rna30070	1	1.066	1.421	1.364	1.033	1.3925	0.430837073	0.015737432	0.134114925	LOC107829141	PREDICTED: uncharacterized protein LOC107829141 [Nicotiana tabacum]	-	-	-	-	-	-	-
rna15412	1	0.995	1.307	1.384	0.9975	1.3455	0.431753645	0.009115819	0.113451336	LOC107817391	PREDICTED: YTH domain-containing family protein 1 isoform X1 [Solanum lycopersicum]	-	-	-	-	-	-	-
rna3236	1	1.05	1.333	1.434	1.025	1.3835	0.432698734	0.02082442	0.140355477	LOC107831051	PREDICTED: KH domain-containing protein At4g18375 [Nicotiana sylvestris]	-	-	-	-	-	GO:0097159//organic cyclic compound binding;GO:0005488//binding;GO:0003676//nucleic acid binding;GO:1901363//heterocyclic compound binding	-
rna3248	1	1.05	1.333	1.434	1.025	1.3835	0.432698734	0.02082442	0.140355477	LOC107831051	PREDICTED: KH domain-containing protein At4g18375 [Nicotiana sylvestris]	-	-	-	-	-	GO:0097159//organic cyclic compound binding;GO:0003676//nucleic acid binding;GO:1901363//heterocyclic compound binding;GO:0005488//binding	-
rna3249	1	1.05	1.333	1.434	1.025	1.3835	0.432698734	0.02082442	0.140355477	LOC107831051	PREDICTED: KH domain-containing protein At4g18375 [Nicotiana sylvestris]	-	-	-	-	-	GO:0005488//binding;GO:1901363//heterocyclic compound binding;GO:0003676//nucleic acid binding;GO:0097159//organic cyclic compound binding	-
rna3250	1	1.05	1.333	1.434	1.025	1.3835	0.432698734	0.02082442	0.140355477	LOC107831051	PREDICTED: KH domain-containing protein At4g18375 [Nicotiana sylvestris]	-	-	-	-	-	GO:0005488//binding;GO:0097159//organic cyclic compound binding;GO:0003676//nucleic acid binding;GO:1901363//heterocyclic compound binding	-
rna9641	1	1.05	1.333	1.434	1.025	1.3835	0.432698734	0.02082442	0.140355477	LOC107808624	PREDICTED: KH domain-containing protein At4g18375-like isoform X1 [Nicotiana tabacum]	-	-	-	-	-	GO:0005488//binding;GO:0097159//organic cyclic compound binding;GO:1901363//heterocyclic compound binding;GO:0003676//nucleic acid binding	-
rna9651	1	1.05	1.333	1.434	1.025	1.3835	0.432698734	0.02082442	0.140355477	LOC107808624	PREDICTED: KH domain-containing protein At4g18375-like isoform X1 [Nicotiana tabacum]	-	-	-	-	-	GO:0097159//organic cyclic compound binding;GO:1901363//heterocyclic compound binding;GO:0003676//nucleic acid binding;GO:0005488//binding	-
rna9652	1	1.05	1.333	1.434	1.025	1.3835	0.432698734	0.02082442	0.140355477	LOC107808624	PREDICTED: KH domain-containing protein At4g18375-like isoform X1 [Nicotiana tabacum]	-	-	-	-	-	GO:1901363//heterocyclic compound binding;GO:0097159//organic cyclic compound binding;GO:0003676//nucleic acid binding;GO:0005488//binding	-
rna7521	1	0.954	1.336	1.316	0.977	1.326	0.440650308	0.006478261	0.110675744	LOC107791940	PREDICTED: protein FLX-like 2 [Nicotiana sylvestris]	-	-	-	-	-	-	-
rna7350	1	0.914	1.293	1.309	0.957	1.301	0.443030132	0.021016818	0.140522019	LOC107790573	PREDICTED: serrate RNA effector molecule-like isoform X1 [Nicotiana tabacum]	-	-	-	-	GO:0043226//organelle;GO:0043231//intracellular membrane-bounded organelle;GO:0043228//non-membrane-bounded organelle;GO:0044451//nucleoplasm part;GO:0005654//nucleoplasm;GO:0044444//cytoplasmic part;GO:0005737//cytoplasm;GO:0005623//cell;GO:0043233//organelle lumen;GO:0044446//intracellular organelle part;GO:0044424//intracellular part;GO:0044428//nuclear part;GO:0043232//intracellular non-membr…	GO:1901363//heterocyclic compound binding;GO:0097159//organic cyclic compound binding;GO:0005488//binding;GO:0003676//nucleic acid binding;GO:0043167//ion binding;GO:0043169//cation binding;GO:0001071//nucleic acid binding transcription factor activity	GO:0009892//negative regulation of metabolic process;GO:0006355//regulation of transcription, DNA-templated;GO:0044260//cellular macromolecule metabolic process;GO:2001141//regulation of RNA biosynthetic process;GO:0006139//nucleobase-containing compound metabolic process;GO:0044237//cellular metabolic process;GO:0044767//single-organism developmental process;GO:0080090//regulation of primary met…
rna7351	1	0.914	1.293	1.309	0.957	1.301	0.443030132	0.021016818	0.140522019	LOC107790573	PREDICTED: serrate RNA effector molecule-like isoform X2 [Nicotiana tabacum]	-	-	-	-	GO:0044451//nucleoplasm part;GO:0043232//intracellular non-membrane-bounded organelle;GO:0044422//organelle part;GO:0044428//nuclear part;GO:0009536//plastid;GO:0031974//membrane-enclosed lumen;GO:0005737//cytoplasm;GO:0070013//intracellular organelle lumen;GO:0044424//intracellular part;GO:0043228//non-membrane-bounded organelle;GO:0005622//intracellular;GO:0016604//nuclear body;GO:0031981//nucl…	GO:0001071//nucleic acid binding transcription factor activity;GO:0005488//binding;GO:0043167//ion binding;GO:0043169//cation binding;GO:1901363//heterocyclic compound binding;GO:0003676//nucleic acid binding;GO:0097159//organic cyclic compound binding	GO:0010608//posttranscriptional regulation of gene expression;GO:0009987//cellular process;GO:0042221//response to chemical;GO:0009955//adaxial/abaxial pattern specification;GO:0043412//macromolecule modification;GO:0032502//developmental process;GO:1901360//organic cyclic compound metabolic process;GO:0043170//macromolecule metabolic process;GO:0007049//cell cycle;GO:0000278//mitotic cell cycle;…
rna30282	1	0.959	1.396	1.282	0.9795	1.339	0.451038563	0.022373096	0.142394846	LOC107829315	PREDICTED: leucine-rich repeat extensin-like protein 2 [Nicotiana tabacum]	-	-	-	-	-	-	-
rna23770	1	0.958	1.391	1.29	0.979	1.3405	0.453390454	0.018571603	0.137521971	LOC107824058	PREDICTED: eukaryotic translation initiation factor 4B [Nicotiana tomentosiformis]	-	-	-	-	-	-	-
rna13879	1	1.089	1.433	1.437	1.0445	1.435	0.458238244	0.017461795	0.136813662	LOC107816139	PREDICTED: glucan endo-1,3-beta-glucosidase 4 [Nicotiana tabacum]	-	-	-	-	GO:0016020//membrane;GO:0031224//intrinsic component of membrane;GO:0031225//anchored component of membrane;GO:0044425//membrane part	GO:0015926//glucosidase activity;GO:0008422//beta-glucosidase activity;GO:0016787//hydrolase activity;GO:0003824//catalytic activity;GO:0016798//hydrolase activity, acting on glycosyl bonds;GO:0004553//hydrolase activity, hydrolyzing O-glycosyl compounds	GO:0044238//primary metabolic process;GO:0050896//response to stimulus;GO:0008152//metabolic process;GO:0006950//response to stress
rna13880	1	1.089	1.433	1.437	1.0445	1.435	0.458238244	0.017461795	0.136813662	LOC107816139	PREDICTED: glucan endo-1,3-beta-glucosidase 4 [Nicotiana tabacum]	-	-	-	-	GO:0031224//intrinsic component of membrane;GO:0031225//anchored component of membrane;GO:0016020//membrane;GO:0044425//membrane part	GO:0016798//hydrolase activity, acting on glycosyl bonds;GO:0015926//glucosidase activity;GO:0008422//beta-glucosidase activity;GO:0004553//hydrolase activity, hydrolyzing O-glycosyl compounds;GO:0016787//hydrolase activity;GO:0003824//catalytic activity	GO:0008152//metabolic process;GO:0006950//response to stress;GO:0050896//response to stimulus;GO:0044238//primary metabolic process
rna13881	1	1.089	1.433	1.437	1.0445	1.435	0.458238244	0.017461795	0.136813662	LOC107816139	PREDICTED: glucan endo-1,3-beta-glucosidase 4 [Nicotiana tabacum]	-	-	-	-	GO:0031225//anchored component of membrane;GO:0016020//membrane;GO:0044425//membrane part;GO:0031224//intrinsic component of membrane	GO:0008422//beta-glucosidase activity;GO:0016787//hydrolase activity;GO:0004553//hydrolase activity, hydrolyzing O-glycosyl compounds;GO:0016798//hydrolase activity, acting on glycosyl bonds;GO:0003824//catalytic activity;GO:0015926//glucosidase activity	GO:0006950//response to stress;GO:0050896//response to stimulus;GO:0008152//metabolic process;GO:0044238//primary metabolic process
rna34921	1	0.942	1.353	1.321	0.971	1.337	0.461456265	0.00994954	0.118545701	LOC107759222	PREDICTED: U1 small nuclear ribonucleoprotein 70 kDa-like isoform X2 [Nicotiana tabacum]	Genetic Information Processing	Transcription	ko03040//Spliceosome	K11093	GO:0005623//cell;GO:0005622//intracellular;GO:0032991//macromolecular complex;GO:0044424//intracellular part;GO:0043229//intracellular organelle;GO:0043231//intracellular membrane-bounded organelle;GO:0044464//cell part;GO:0043227//membrane-bounded organelle;GO:0043226//organelle	GO:0005488//binding;GO:0036094//small molecule binding;GO:1901363//heterocyclic compound binding;GO:0003676//nucleic acid binding;GO:0097159//organic cyclic compound binding	GO:0019222//regulation of metabolic process;GO:0010605//negative regulation of macromolecule metabolic process;GO:1901360//organic cyclic compound metabolic process;GO:2001141//regulation of RNA biosynthetic process;GO:0006725//cellular aromatic compound metabolic process;GO:0046483//heterocycle metabolic process;GO:1903506//regulation of nucleic acid-templated transcription;GO:0031323//regulatio…
rna34922	1	0.942	1.353	1.321	0.971	1.337	0.461456265	0.00994954	0.118545701	LOC107759222	PREDICTED: U1 small nuclear ribonucleoprotein 70 kDa-like isoform X1 [Nicotiana tabacum]	Genetic Information Processing	Transcription	ko03040//Spliceosome	K11093	GO:0043226//organelle;GO:0005623//cell;GO:0043231//intracellular membrane-bounded organelle;GO:0044424//intracellular part;GO:0044464//cell part;GO:0032991//macromolecular complex;GO:0019012//virion;GO:0043229//intracellular organelle;GO:0043227//membrane-bounded organelle;GO:0044423//virion part;GO:0005622//intracellular	GO:0097159//organic cyclic compound binding;GO:0036094//small molecule binding;GO:0005488//binding;GO:1901363//heterocyclic compound binding;GO:0003676//nucleic acid binding	GO:0010605//negative regulation of macromolecule metabolic process;GO:0006725//cellular aromatic compound metabolic process;GO:0036211//protein modification process;GO:0006807//nitrogen compound metabolic process;GO:2000112//regulation of cellular macromolecule biosynthetic process;GO:0006355//regulation of transcription, DNA-templated;GO:2001141//regulation of RNA biosynthetic process;GO:0050789…
rna11479	1	1.017	1.397	1.383	1.0085	1.39	0.462873799	0.000935058	0.078230566	LOC107814204	PREDICTED: far upstream element-binding protein 1 {ECO:0000250|UniProtKB:Q96AE4, ECO:0000312|EMBL:AAI07943.1}-like isoform X1 [Nicotiana tomentosiformis]	-	-	-	-	-	GO:1901363//heterocyclic compound binding;GO:0097159//organic cyclic compound binding;GO:0003676//nucleic acid binding;GO:0005488//binding	-
rna11480	1	1.017	1.397	1.383	1.0085	1.39	0.462873799	0.000935058	0.078230566	LOC107814204	PREDICTED: far upstream element-binding protein 2-like isoform X2 [Nicotiana tomentosiformis]	-	-	-	-	-	GO:1901363//heterocyclic compound binding;GO:0005488//binding;GO:0097159//organic cyclic compound binding;GO:0003676//nucleic acid binding	-
rna31005	1	1.017	1.397	1.383	1.0085	1.39	0.462873799	0.000935058	0.078230566	LOC107829954	PREDICTED: far upstream element-binding protein 2-like isoform X2 [Nicotiana tabacum]	-	-	-	-	-	GO:0003676//nucleic acid binding;GO:0097159//organic cyclic compound binding;GO:0005488//binding;GO:1901363//heterocyclic compound binding	-
rna31006	1	1.017	1.397	1.383	1.0085	1.39	0.462873799	0.000935058	0.078230566	LOC107829954	PREDICTED: far upstream element-binding protein 2-like isoform X1 [Nicotiana tabacum]	-	-	-	-	-	GO:0003676//nucleic acid binding;GO:0005488//binding;GO:1901363//heterocyclic compound binding;GO:0097159//organic cyclic compound binding	-
rna21784	1	0.931	1.264	1.41	0.9655	1.337	0.469651301	0.038156889	0.165808101	LOC107822482	PREDICTED: nucleobase-ascorbate transporter 6 [Nicotiana sylvestris]	-	-	-	-	-	-	GO:0044699//single-organism process;GO:0009987//cellular process;GO:0051179//localization;GO:0051234//establishment of localization;GO:0044763//single-organism cellular process
rna21785	1	0.931	1.264	1.41	0.9655	1.337	0.469651301	0.038156889	0.165808101	LOC107822482	PREDICTED: nucleobase-ascorbate transporter 6 [Nicotiana sylvestris]	-	-	-	-	-	-	GO:0009987//cellular process;GO:0051179//localization;GO:0044763//single-organism cellular process;GO:0044699//single-organism process;GO:0051234//establishment of localization
rna21786	1	0.931	1.264	1.41	0.9655	1.337	0.469651301	0.038156889	0.165808101	LOC107822482	PREDICTED: nucleobase-ascorbate transporter 6 [Nicotiana sylvestris]	-	-	-	-	-	-	GO:0051179//localization;GO:0044763//single-organism cellular process;GO:0044699//single-organism process;GO:0051234//establishment of localization;GO:0009987//cellular process
rna21787	1	0.931	1.264	1.41	0.9655	1.337	0.469651301	0.038156889	0.165808101	LOC107822482	PREDICTED: nucleobase-ascorbate transporter 6 [Nicotiana sylvestris]	-	-	-	-	-	-	GO:0044699//single-organism process;GO:0009987//cellular process;GO:0051234//establishment of localization;GO:0044763//single-organism cellular process;GO:0051179//localization
rna29805	1	1.016	1.419	1.384	1.008	1.4015	0.475476106	0.002009991	0.107165386	LOC107828946	PREDICTED: peroxidase 12-like [Nicotiana tabacum]	Metabolism	Biosynthesis of other secondary metabolites	ko00940//Phenylpropanoid biosynthesis	K00430	GO:0043226//organelle;GO:0005911//cell-cell junction;GO:0044424//intracellular part;GO:0043231//intracellular membrane-bounded organelle;GO:0005623//cell;GO:0043229//intracellular organelle;GO:0071944//cell periphery;GO:0030054//cell junction;GO:0030312//external encapsulating structure;GO:0044464//cell part;GO:0005622//intracellular;GO:0005618//cell wall;GO:0043227//membrane-bounded organelle	GO:0046906//tetrapyrrole binding;GO:0043167//ion binding;GO:0043169//cation binding;GO:0005488//binding;GO:0097159//organic cyclic compound binding;GO:1901363//heterocyclic compound binding;GO:0016209//antioxidant activity;GO:0003824//catalytic activity	GO:0048509//regulation of meristem development;GO:0009987//cellular process;GO:0044699//single-organism process;GO:0050793//regulation of developmental process;GO:2000026//regulation of multicellular organismal development;GO:0051239//regulation of multicellular organismal process;GO:0065007//biological regulation;GO:0044237//cellular metabolic process;GO:0042743//hydrogen peroxide metabolic proc…
rna29113	1	1.066	1.381	1.498	1.033	1.4395	0.478727535	0.023482568	0.143763891	LOC107828389	PREDICTED: 60S ribosomal protein L27a-3-like [Nicotiana tabacum]	Genetic Information Processing	Translation	ko03010//Ribosome	K02900	GO:0005623//cell;GO:0032991//macromolecular complex;GO:1990904//ribonucleoprotein complex;GO:0044424//intracellular part;GO:0005622//intracellular;GO:0044464//cell part;GO:0030529//intracellular ribonucleoprotein complex	GO:0005198//structural molecule activity	GO:0010467//gene expression;GO:0008152//metabolic process;GO:0071704//organic substance metabolic process;GO:0043170//macromolecule metabolic process
rna32031	1	1.099	1.536	1.395	1.0495	1.4655	0.481690801	0.038450506	0.165808101	LOC107830754	histone H1-like [Nicotiana tabacum]	-	-	-	-	GO:0043229//intracellular organelle;GO:0005623//cell;GO:0044422//organelle part;GO:0043231//intracellular membrane-bounded organelle;GO:0032991//macromolecular complex;GO:0005694//chromosome;GO:0043232//intracellular non-membrane-bounded organelle;GO:0005622//intracellular;GO:0043227//membrane-bounded organelle;GO:0044464//cell part;GO:0043226//organelle;GO:0044446//intracellular organelle part;G…	GO:0003676//nucleic acid binding;GO:1901363//heterocyclic compound binding;GO:0097159//organic cyclic compound binding;GO:0005488//binding	GO:0071822//protein complex subunit organization;GO:0034728//nucleosome organization;GO:0071840//cellular component organization or biogenesis;GO:0051276//chromosome organization;GO:0009987//cellular process;GO:0006996//organelle organization;GO:0006325//chromatin organization;GO:0043933//macromolecular complex subunit organization;GO:0016043//cellular component organization;GO:0071824//protein-D…
rna24823	1	0.917	1.32	1.363	0.9585	1.3415	0.484996718	0.018277354	0.137521971	LOC107824938	PREDICTED: NAP1-related protein 2-like [Nicotiana sylvestris]	-	-	-	-	GO:0005622//intracellular;GO:0044464//cell part;GO:0044424//intracellular part;GO:0043231//intracellular membrane-bounded organelle;GO:0043227//membrane-bounded organelle;GO:0005623//cell;GO:0043229//intracellular organelle;GO:0043226//organelle	-	GO:0006325//chromatin organization;GO:0071822//protein complex subunit organization;GO:0006996//organelle organization;GO:0071840//cellular component organization or biogenesis;GO:0009987//cellular process;GO:0071824//protein-DNA complex subunit organization;GO:0051276//chromosome organization;GO:0034728//nucleosome organization;GO:0043933//macromolecular complex subunit organization;GO:0016043//…
rna5437	1	0.984	1.415	1.366	0.992	1.3905	0.487191719	0.003279406	0.107165386	LOC107775153	PREDICTED: tubulin beta-2 chain [Nicotiana sylvestris]	Cellular Processes	Transport and catabolism	ko04145//Phagosome	K07375	GO:0043228//non-membrane-bounded organelle;GO:0043232//intracellular non-membrane-bounded organelle;GO:0044424//intracellular part;GO:0005856//cytoskeleton;GO:0015630//microtubule cytoskeleton;GO:0005622//intracellular;GO:0044464//cell part;GO:0005623//cell;GO:0032991//macromolecular complex;GO:0043226//organelle;GO:0043229//intracellular organelle	GO:0001883//purine nucleoside binding;GO:0005198//structural molecule activity;GO:0017111//nucleoside-triphosphatase activity;GO:0016462//pyrophosphatase activity;GO:0097159//organic cyclic compound binding;GO:0001882//nucleoside binding;GO:0032549//ribonucleoside binding;GO:0032550//purine ribonucleoside binding;GO:0003824//catalytic activity;GO:0005488//binding;GO:0036094//small molecule bindin…	GO:0009987//cellular process;GO:0071822//protein complex subunit organization;GO:0022607//cellular component assembly;GO:0034622//cellular macromolecular complex assembly;GO:0070271//protein complex biogenesis;GO:0006461//protein complex assembly;GO:0065003//macromolecular complex assembly;GO:0044085//cellular component biogenesis;GO:0016043//cellular component organization;GO:0044763//single-org…
rna32137	1	1.05	1.487	1.39	1.025	1.4385	0.488941311	0.014775836	0.131836892	LOC107830830	PREDICTED: UBP1-associated protein 2B-like [Nicotiana sylvestris]	Genetic Information Processing	Transcription	ko03040//Spliceosome	K12741	-	GO:0005488//binding;GO:0097159//organic cyclic compound binding	-
rna32138	1	1.05	1.487	1.39	1.025	1.4385	0.488941311	0.014775836	0.131836892	LOC107830830	PREDICTED: UBP1-associated protein 2B-like [Nicotiana sylvestris]	Genetic Information Processing	Transcription	ko03040//Spliceosome	K12741	-	GO:0005488//binding;GO:0097159//organic cyclic compound binding	-
rna32139	1	1.05	1.487	1.39	1.025	1.4385	0.488941311	0.014775836	0.131836892	LOC107830830	PREDICTED: UBP1-associated protein 2B-like [Nicotiana sylvestris]	Genetic Information Processing	Transcription	ko03040//Spliceosome	K12741	-	GO:0005488//binding;GO:0097159//organic cyclic compound binding	-
rna32140	1	1.05	1.487	1.39	1.025	1.4385	0.488941311	0.014775836	0.131836892	LOC107830830	PREDICTED: UBP1-associated protein 2B-like [Nicotiana sylvestris]	Genetic Information Processing	Transcription	ko03040//Spliceosome	K12741	-	GO:0005488//binding;GO:0097159//organic cyclic compound binding	-
rna32141	1	1.05	1.487	1.39	1.025	1.4385	0.488941311	0.014775836	0.131836892	LOC107830830	PREDICTED: UBP1-associated protein 2B-like [Nicotiana sylvestris]	Genetic Information Processing	Transcription	ko03040//Spliceosome	K12741	-	GO:0097159//organic cyclic compound binding;GO:0005488//binding	-
rna32142	1	1.05	1.487	1.39	1.025	1.4385	0.488941311	0.014775836	0.131836892	LOC107830830	PREDICTED: UBP1-associated protein 2B-like [Nicotiana sylvestris]	Genetic Information Processing	Transcription	ko03040//Spliceosome	K12741	-	GO:0005488//binding;GO:0097159//organic cyclic compound binding	-
rna32143	1	1.05	1.487	1.39	1.025	1.4385	0.488941311	0.014775836	0.131836892	LOC107830830	PREDICTED: UBP1-associated protein 2B-like [Nicotiana sylvestris]	Genetic Information Processing	Transcription	ko03040//Spliceosome	K12741	-	GO:0005488//binding;GO:0097159//organic cyclic compound binding	-
rna22206	1	0.992	1.415	1.396	0.996	1.4055	0.496865806	0.000520803	0.078230566	LOC107822797	PREDICTED: tRNA (cytosine(34)-C(5))-methyltransferase-like [Nicotiana tabacum]	-	-	-	-	-	GO:1901363//heterocyclic compound binding;GO:0016741//transferase activity, transferring one-carbon groups;GO:0005488//binding;GO:0008175//tRNA methyltransferase activity;GO:0016427//tRNA (cytosine) methyltransferase activity;GO:0008757//S-adenosylmethionine-dependent methyltransferase activity;GO:0003824//catalytic activity;GO:0016740//transferase activity;GO:0008168//methyltransferase activity;…	GO:0032259//methylation;GO:0008152//metabolic process;GO:0034641//cellular nitrogen compound metabolic process;GO:0044237//cellular metabolic process;GO:0009451//RNA modification;GO:0006139//nucleobase-containing compound metabolic process;GO:0006807//nitrogen compound metabolic process;GO:0043414//macromolecule methylation;GO:0009987//cellular process;GO:0044260//cellular macromolecule metabolic…
rna29484	1	0.935	1.432	1.318	0.9675	1.375	0.507098052	0.022333356	0.142394846	LOC107828671	PREDICTED: serine/arginine-rich-splicing factor SR34-like isoform X1 [Nicotiana tomentosiformis]	Genetic Information Processing	Transcription	ko03040//Spliceosome	K12890	-	GO:0097159//organic cyclic compound binding;GO:0005488//binding;GO:0036094//small molecule binding	-
rna29487	1	0.935	1.432	1.318	0.9675	1.375	0.507098052	0.022333356	0.142394846	LOC107828671	PREDICTED: serine/arginine-rich-splicing factor SR34-like isoform X2 [Nicotiana tomentosiformis]	Genetic Information Processing	Transcription	ko03040//Spliceosome	K12890	-	GO:0097159//organic cyclic compound binding;GO:0036094//small molecule binding;GO:0005488//binding	-
rna29491	1	0.935	1.432	1.318	0.9675	1.375	0.507098052	0.022333356	0.142394846	LOC107828671	PREDICTED: serine/arginine-rich-splicing factor SR34-like isoform X1 [Nicotiana tomentosiformis]	Genetic Information Processing	Transcription	ko03040//Spliceosome	K12890	-	GO:0036094//small molecule binding;GO:0005488//binding;GO:0097159//organic cyclic compound binding	-
rna31245	1	0.983	1.37	1.449	0.9915	1.4095	0.5074988	0.006886198	0.110675744	LOC107830168	PREDICTED: beta-glucosidase 44-like [Nicotiana tomentosiformis]	Metabolism	Carbohydrate metabolism;Metabolism of other amino acids;Biosynthesis of other secondary metabolites	ko00500//Starch and sucrose metabolism;ko00940//Phenylpropanoid biosynthesis;ko00460//Cyanoamino acid metabolism	K05350	-	GO:0016798//hydrolase activity, acting on glycosyl bonds;GO:0003824//catalytic activity;GO:0016787//hydrolase activity	GO:0008152//metabolic process;GO:0044238//primary metabolic process
rna5889	1	1.015	1.382	1.49	1.0075	1.436	0.51127591	0.011553049	0.124121217	LOC107778578	PREDICTED: HMG-Y-related protein B [Nicotiana sylvestris]	-	-	-	-	GO:0044464//cell part;GO:0044446//intracellular organelle part;GO:0043229//intracellular organelle;GO:0032991//macromolecular complex;GO:0043232//intracellular non-membrane-bounded organelle;GO:0044422//organelle part;GO:0044427//chromosomal part;GO:0043228//non-membrane-bounded organelle;GO:0043226//organelle;GO:0000785//chromatin;GO:0043227//membrane-bounded organelle;GO:0044424//intracellular …	GO:0003676//nucleic acid binding;GO:1901363//heterocyclic compound binding;GO:0005488//binding;GO:0097159//organic cyclic compound binding	GO:0010468//regulation of gene expression;GO:0043933//macromolecular complex subunit organization;GO:0048869//cellular developmental process;GO:0019222//regulation of metabolic process;GO:0034728//nucleosome organization;GO:0009987//cellular process;GO:0071822//protein complex subunit organization;GO:0044699//single-organism process;GO:0006996//organelle organization;GO:0065007//biological regula…
rna12148	1	0.927	1.437	1.334	0.9635	1.3855	0.524050139	0.020703563	0.140355477	LOC107814725	PREDICTED: large proline-rich protein BAG6 isoform X1 [Nicotiana tabacum]	-	-	-	-	GO:0044464//cell part;GO:0005737//cytoplasm;GO:0044444//cytoplasmic part;GO:0005622//intracellular;GO:0005623//cell;GO:0044424//intracellular part	-	GO:0009314//response to radiation;GO:0006401//RNA catabolic process;GO:0090304//nucleic acid metabolic process;GO:0009605//response to external stimulus;GO:0046700//heterocycle catabolic process;GO:0006139//nucleobase-containing compound metabolic process;GO:0009628//response to abiotic stimulus;GO:0016071//mRNA metabolic process;GO:0050896//response to stimulus;GO:0009987//cellular process;GO:00…
rna12149	1	0.927	1.437	1.334	0.9635	1.3855	0.524050139	0.020703563	0.140355477	LOC107814725	PREDICTED: large proline-rich protein BAG6 isoform X2 [Nicotiana tabacum]	-	-	-	-	GO:0005622//intracellular;GO:0005623//cell;GO:0005737//cytoplasm;GO:0044424//intracellular part;GO:0044444//cytoplasmic part;GO:0044464//cell part	-	GO:0050896//response to stimulus;GO:0009606//tropism;GO:0046483//heterocycle metabolic process;GO:0006725//cellular aromatic compound metabolic process;GO:0044265//cellular macromolecule catabolic process;GO:0016071//mRNA metabolic process;GO:0009987//cellular process;GO:0044260//cellular macromolecule metabolic process;GO:0044237//cellular metabolic process;GO:0009648//photoperiodism;GO:0009605/…
rna94	1	1.033	1.488	1.46	1.0165	1.474	0.536126309	0.002550588	0.107165386	LOC107811017	PREDICTED: MLP-like protein 423 [Nicotiana tabacum]	-	-	-	-	-	-	GO:0044260//cellular macromolecule metabolic process;GO:0050896//response to stimulus;GO:0008152//metabolic process;GO:0044238//primary metabolic process;GO:0006950//response to stress;GO:0043412//macromolecule modification;GO:0043170//macromolecule metabolic process;GO:0006807//nitrogen compound metabolic process;GO:0006139//nucleobase-containing compound metabolic process;GO:0034641//cellular n…
rna3625	1	1.047	1.54	1.453	1.0235	1.4965	0.548081176	0.009385906	0.113991147	LOC107760295	PREDICTED: glucan endo-1,3-beta-glucosidase 11-like [Nicotiana tomentosiformis]	-	-	-	-	-	GO:0008422//beta-glucosidase activity;GO:0016798//hydrolase activity, acting on glycosyl bonds;GO:0003824//catalytic activity;GO:0004553//hydrolase activity, hydrolyzing O-glycosyl compounds;GO:0015926//glucosidase activity;GO:0016787//hydrolase activity	GO:0044238//primary metabolic process;GO:0008152//metabolic process
rna1319	1	0.987	1.42	1.54	0.9935	1.48	0.575005303	0.010502161	0.119271466	LOC107816023	PREDICTED: DEAD-box ATP-dependent RNA helicase 7-like [Nicotiana sylvestris]	-	-	-	-	GO:0043231//intracellular membrane-bounded organelle;GO:0044464//cell part;GO:0044424//intracellular part;GO:0005622//intracellular;GO:0043226//organelle;GO:0043229//intracellular organelle;GO:0043227//membrane-bounded organelle;GO:0005623//cell	GO:0016787//hydrolase activity;GO:0097367//carbohydrate derivative binding;GO:0032549//ribonucleoside binding;GO:0036094//small molecule binding;GO:0005488//binding;GO:0001883//purine nucleoside binding;GO:0017111//nucleoside-triphosphatase activity;GO:0016462//pyrophosphatase activity;GO:0097159//organic cyclic compound binding;GO:0003676//nucleic acid binding;GO:0016818//hydrolase activity, act…	-
rna17258	1	0.987	1.42	1.54	0.9935	1.48	0.575005303	0.010502161	0.119271466	LOC107818827	PREDICTED: DEAD-box ATP-dependent RNA helicase 7-like [Nicotiana tabacum]	-	-	-	-	GO:0043229//intracellular organelle;GO:0043227//membrane-bounded organelle;GO:0005622//intracellular;GO:0043226//organelle;GO:0043231//intracellular membrane-bounded organelle;GO:0005623//cell;GO:0044424//intracellular part;GO:0044464//cell part	GO:1901363//heterocyclic compound binding;GO:0005488//binding;GO:0097159//organic cyclic compound binding;GO:0016818//hydrolase activity, acting on acid anhydrides, in phosphorus-containing anhydrides;GO:0016817//hydrolase activity, acting on acid anhydrides;GO:0003824//catalytic activity;GO:0001882//nucleoside binding;GO:0097367//carbohydrate derivative binding;GO:0032550//purine ribonucleoside …	-
rna33264	1	0.904	1.466	1.388	0.952	1.427	0.583951856	0.019433958	0.139193648	LOC107831746	PREDICTED: nucleotide pyrophosphatase/phosphodiesterase-like [Nicotiana tomentosiformis]	-	-	-	-	-	GO:0043169//cation binding;GO:0003824//catalytic activity;GO:0016791//phosphatase activity;GO:0043167//ion binding;GO:0016788//hydrolase activity, acting on ester bonds;GO:0016787//hydrolase activity;GO:0005488//binding;GO:0042578//phosphoric ester hydrolase activity	GO:0006793//phosphorus metabolic process;GO:0006796//phosphate-containing compound metabolic process;GO:0008152//metabolic process;GO:0044237//cellular metabolic process;GO:0009987//cellular process
rna14520	1	1.03	1.506	1.554	1.015	1.53	0.592051926	0.002747137	0.107165386	LOC107816645	epidermis-specific secreted glycoprotein EP1-like precursor [Nicotiana tabacum]	-	-	-	-	-	GO:0005488//binding	-
rna6576	1	0.973	1.536	1.452	0.9865	1.494	0.598789192	0.005637631	0.107165386	LOC107784237	PREDICTED: DNA replication licensing factor MCM3 homolog 2-like isoform X2 [Nicotiana tabacum]	Genetic Information Processing	Replication and repair	ko03030//DNA replication	K02541	GO:0043231//intracellular membrane-bounded organelle;GO:0043234//protein complex;GO:0044424//intracellular part;GO:0005623//cell;GO:0043226//organelle;GO:0005622//intracellular;GO:0043229//intracellular organelle;GO:0032991//macromolecular complex;GO:0044464//cell part;GO:0043227//membrane-bounded organelle	GO:0004386//helicase activity;GO:0016787//hydrolase activity;GO:0036094//small molecule binding;GO:0097367//carbohydrate derivative binding;GO:0017111//nucleoside-triphosphatase activity;GO:0016818//hydrolase activity, acting on acid anhydrides, in phosphorus-containing anhydrides;GO:0016462//pyrophosphatase activity;GO:0005488//binding;GO:0032550//purine ribonucleoside binding;GO:0001883//purine…	GO:2000026//regulation of multicellular organismal development;GO:0051301//cell division;GO:0019219//regulation of nucleobase-containing compound metabolic process;GO:0016570//histone modification;GO:0018193//peptidyl-amino acid modification;GO:0016043//cellular component organization;GO:0071103//DNA conformation change;GO:0006464//cellular protein modification process;GO:0006807//nitrogen compou…
rna6577	1	0.973	1.536	1.452	0.9865	1.494	0.598789192	0.005637631	0.107165386	LOC107784237	PREDICTED: DNA replication licensing factor MCM3 homolog 2-like isoform X1 [Nicotiana tabacum]	Genetic Information Processing	Replication and repair	ko03030//DNA replication	K02541	GO:0032991//macromolecular complex;GO:0044464//cell part;GO:0005623//cell;GO:0043229//intracellular organelle;GO:0043234//protein complex;GO:0043231//intracellular membrane-bounded organelle;GO:0043226//organelle;GO:0044424//intracellular part;GO:0043227//membrane-bounded organelle;GO:0005622//intracellular	GO:1901363//heterocyclic compound binding;GO:0003824//catalytic activity;GO:0016817//hydrolase activity, acting on acid anhydrides;GO:0004386//helicase activity;GO:0097159//organic cyclic compound binding;GO:0001883//purine nucleoside binding;GO:0016787//hydrolase activity;GO:0097367//carbohydrate derivative binding;GO:0017111//nucleoside-triphosphatase activity;GO:0032550//purine ribonucleoside …	GO:0044710//single-organism metabolic process;GO:0006807//nitrogen compound metabolic process;GO:0008213//protein alkylation;GO:0051276//chromosome organization;GO:0036211//protein modification process;GO:0071704//organic substance metabolic process;GO:0044238//primary metabolic process;GO:0043933//macromolecular complex subunit organization;GO:0018022//peptidyl-lysine methylation;GO:0031323//reg…
rna3066	1	1.075	1.571	1.6	1.0375	1.5855	0.611826541	0.007625075	0.11089509	LOC107829814	PREDICTED: nectarin-1-like [Nicotiana sylvestris]	-	-	-	-	-	GO:0046872//metal ion binding;GO:0043167//ion binding;GO:0043169//cation binding;GO:0005488//binding;GO:0046914//transition metal ion binding	-
rna28828	1	0.927	1.383	1.562	0.9635	1.4725	0.611911062	0.027543233	0.151517918	LOC107828150	PREDICTED: probable pectate lyase 8 [Nicotiana sylvestris]	Metabolism	Carbohydrate metabolism	ko00040//Pentose and glucuronate interconversions	K01728	-	GO:0016829//lyase activity;GO:0016835//carbon-oxygen lyase activity;GO:0003824//catalytic activity;GO:0043169//cation binding;GO:0043167//ion binding;GO:0005488//binding;GO:0016837//carbon-oxygen lyase activity, acting on polysaccharides	GO:0043170//macromolecule metabolic process;GO:0009056//catabolic process;GO:0005976//polysaccharide metabolic process;GO:0009057//macromolecule catabolic process;GO:0008152//metabolic process;GO:0071704//organic substance metabolic process;GO:0005975//carbohydrate metabolic process;GO:0000272//polysaccharide catabolic process;GO:0044238//primary metabolic process;GO:1901575//organic substance ca…
rna17422	1	0.894	1.503	1.397	0.947	1.45	0.614616569	0.023689053	0.143763891	LOC107818947	PREDICTED: glycine-rich RNA-binding protein-like [Nicotiana tabacum]	-	-	-	-	-	GO:0036094//small molecule binding;GO:0097159//organic cyclic compound binding;GO:0005488//binding	-
rna15292	1	1.087	1.669	1.56	1.0435	1.6145	0.62965684	0.014765891	0.131836892	LOC107817295	PREDICTED: histone H2B.2-like [Nicotiana tomentosiformis]	-	-	-	-	GO:0043231//intracellular membrane-bounded organelle;GO:0044464//cell part;GO:0043228//non-membrane-bounded organelle;GO:0043227//membrane-bounded organelle;GO:0032991//macromolecular complex;GO:0005694//chromosome;GO:0044422//organelle part;GO:0044446//intracellular organelle part;GO:0043229//intracellular organelle;GO:0044424//intracellular part;GO:0043232//intracellular non-membrane-bounded or…	GO:0097159//organic cyclic compound binding;GO:0005515//protein binding;GO:0005488//binding;GO:0046983//protein dimerization activity;GO:0003676//nucleic acid binding;GO:1901363//heterocyclic compound binding	-
rna1769	1	1.167	1.753	1.635	1.0835	1.694	0.644734721	0.033765483	0.161074809	LOC107819367	PREDICTED: pectinesterase-like [Nicotiana tabacum]	Metabolism	Carbohydrate metabolism	ko00500//Starch and sucrose metabolism;ko00040//Pentose and glucuronate interconversions	K01051	GO:0031090//organelle membrane;GO:0071944//cell periphery;GO:0005623//cell;GO:0043226//organelle;GO:0044422//organelle part;GO:0016020//membrane;GO:0043227//membrane-bounded organelle;GO:0044424//intracellular part;GO:0005737//cytoplasm;GO:0044444//cytoplasmic part;GO:0030312//external encapsulating structure;GO:0005622//intracellular;GO:0044464//cell part	GO:0003824//catalytic activity;GO:0098772//molecular function regulator;GO:0016787//hydrolase activity;GO:0052689//carboxylic ester hydrolase activity;GO:0016799//hydrolase activity, hydrolyzing N-glycosyl compounds;GO:0030597//RNA glycosylase activity;GO:0016798//hydrolase activity, acting on glycosyl bonds;GO:0016788//hydrolase activity, acting on ester bonds;GO:0030234//enzyme regulator activi…	GO:0009987//cellular process;GO:0071840//cellular component organization or biogenesis;GO:0034248//regulation of cellular amide metabolic process;GO:0071704//organic substance metabolic process;GO:0010383//cell wall polysaccharide metabolic process;GO:0051171//regulation of nitrogen compound metabolic process;GO:0050896//response to stimulus;GO:0050794//regulation of cellular process;GO:0032268//…
rna3332	1	0.995	1.764	1.438	0.9975	1.601	0.682584561	0.044537329	0.179146951	LOC107831741	PREDICTED: pistil-specific extensin-like protein [Nicotiana sylvestris]	-	-	-	-	-	GO:0005198//structural molecule activity	-
rna34420	1	1.018	1.668	1.761	1.009	1.7145	0.76486173	0.002892424	0.107165386	LOC107832756	PREDICTED: serine/arginine-rich splicing factor RSZ22 isoform X1 [Nicotiana tomentosiformis]	Genetic Information Processing	Transcription	ko03040//Spliceosome	K12896	-	GO:0046872//metal ion binding;GO:0043169//cation binding;GO:0046914//transition metal ion binding;GO:0043167//ion binding;GO:0005488//binding;GO:0097159//organic cyclic compound binding;GO:0036094//small molecule binding	-
rna33587	1	1.05	1.782	1.745	1.025	1.7635	0.782817666	0.002384424	0.107165386	LOC107832044	histone H1D [Nicotiana tabacum]	-	-	-	-	GO:0044422//organelle part;GO:0044464//cell part;GO:0044424//intracellular part;GO:0043226//organelle;GO:0005623//cell;GO:0000785//chromatin;GO:0043228//non-membrane-bounded organelle;GO:0043231//intracellular membrane-bounded organelle;GO:0044427//chromosomal part;GO:0044446//intracellular organelle part;GO:0043227//membrane-bounded organelle;GO:0043229//intracellular organelle;GO:0043232//intra…	GO:0003676//nucleic acid binding;GO:0043566//structure-specific DNA binding;GO:0003682//chromatin binding;GO:0097159//organic cyclic compound binding;GO:0031490//chromatin DNA binding;GO:0044877//macromolecular complex binding;GO:0005488//binding;GO:1901363//heterocyclic compound binding;GO:0003677//DNA binding	GO:0009987//cellular process;GO:0071822//protein complex subunit organization;GO:0051276//chromosome organization;GO:0006996//organelle organization;GO:0034728//nucleosome organization;GO:0016043//cellular component organization;GO:0006325//chromatin organization;GO:0071824//protein-DNA complex subunit organization;GO:0043933//macromolecular complex subunit organization;GO:0071840//cellular compo…
rna8422	1	0.987	1.754	1.773	0.9935	1.7635	0.827849703	0.000218061	0.078230566	LOC107799111	PREDICTED: DNA replication licensing factor MCM6 [Nicotiana sylvestris]	Genetic Information Processing	Replication and repair	ko03030//DNA replication	K02542	GO:0043229//intracellular organelle;GO:0044464//cell part;GO:0005622//intracellular;GO:0044424//intracellular part;GO:0043226//organelle;GO:0043227//membrane-bounded organelle;GO:0043231//intracellular membrane-bounded organelle;GO:0043234//protein complex;GO:0032991//macromolecular complex;GO:0005623//cell	GO:0004386//helicase activity;GO:0016787//hydrolase activity;GO:0001883//purine nucleoside binding;GO:0005488//binding;GO:1901363//heterocyclic compound binding;GO:0003676//nucleic acid binding;GO:0003824//catalytic activity;GO:0017111//nucleoside-triphosphatase activity;GO:0097367//carbohydrate derivative binding;GO:0032550//purine ribonucleoside binding;GO:0016462//pyrophosphatase activity;GO:0…	GO:0008152//metabolic process;GO:0006807//nitrogen compound metabolic process;GO:0051276//chromosome organization;GO:0006259//DNA metabolic process;GO:0043170//macromolecule metabolic process;GO:0032508//DNA duplex unwinding;GO:0006996//organelle organization;GO:0006725//cellular aromatic compound metabolic process;GO:0044260//cellular macromolecule metabolic process;GO:0009987//cellular process;…
rna32528	1	1.065	1.926	1.851	1.0325	1.8885	0.871099002	0.003776064	0.107165386	LOC107831149	PREDICTED: serine/arginine-rich splicing factor SC35-like [Nicotiana sylvestris]	Genetic Information Processing	Transcription	ko03040//Spliceosome	K12891	GO:0005654//nucleoplasm;GO:0043229//intracellular organelle;GO:0005634//nucleus;GO:0031974//membrane-enclosed lumen;GO:0016604//nuclear body;GO:0044464//cell part;GO:0005623//cell;GO:0044444//cytoplasmic part;GO:0043231//intracellular membrane-bounded organelle;GO:0044422//organelle part;GO:0043226//organelle;GO:0043233//organelle lumen;GO:0005737//cytoplasm;GO:0070013//intracellular organelle lu…	GO:0005488//binding;GO:0036094//small molecule binding;GO:0097159//organic cyclic compound binding	GO:0044699//single-organism process;GO:0034641//cellular nitrogen compound metabolic process;GO:0070887//cellular response to chemical stimulus;GO:0010033//response to organic substance;GO:0050896//response to stimulus;GO:0060255//regulation of macromolecule metabolic process;GO:0065007//biological regulation;GO:0044260//cellular macromolecule metabolic process;GO:0009892//negative regulation of …
rna14592	1	1.058	2.042	1.819	1.029	1.9305	0.907731572	0.010332669	0.119271466	LOC107816699	PREDICTED: early nodulin-like protein 3 [Nicotiana sylvestris]	-	-	-	-	-	-	-
rna2363	1	0.918	1.706	1.983	0.959	1.8445	0.943627069	0.017157603	0.136813662	LOC107824127	PREDICTED: osmotin-like protein [Nicotiana sylvestris]	-	-	-	-	GO:0005623//cell;GO:0005911//cell-cell junction;GO:0030054//cell junction;GO:0030312//external encapsulating structure;GO:0005618//cell wall;GO:0071944//cell periphery;GO:0044464//cell part	-	GO:0000910//cytokinesis;GO:0051301//cell division;GO:0000278//mitotic cell cycle;GO:0071840//cellular component organization or biogenesis;GO:0009987//cellular process;GO:0071555//cell wall organization;GO:0044763//single-organism cellular process;GO:0044699//single-organism process;GO:0000281//mitotic cytokinesis;GO:0045229//external encapsulating structure organization;GO:1903047//mitotic cell …
rna9307	1	1.045	2.092	1.917	1.0225	2.0045	0.971141574	0.005249083	0.107165386	LOC107805831	PREDICTED: DNA replication licensing factor MCM2-like [Nicotiana tabacum]	Genetic Information Processing	Replication and repair	ko03030//DNA replication	K02540	GO:0043231//intracellular membrane-bounded organelle;GO:0005623//cell;GO:0005737//cytoplasm;GO:0043226//organelle;GO:0044464//cell part;GO:0043229//intracellular organelle;GO:0044444//cytoplasmic part;GO:0043234//protein complex;GO:0032991//macromolecular complex;GO:0005622//intracellular;GO:0044424//intracellular part;GO:0043227//membrane-bounded organelle	GO:0036094//small molecule binding;GO:0016818//hydrolase activity, acting on acid anhydrides, in phosphorus-containing anhydrides;GO:0016787//hydrolase activity;GO:0032550//purine ribonucleoside binding;GO:0004386//helicase activity;GO:0016462//pyrophosphatase activity;GO:0001883//purine nucleoside binding;GO:0032549//ribonucleoside binding;GO:0003676//nucleic acid binding;GO:0005488//binding;GO:…	GO:1903047//mitotic cell cycle process;GO:0006139//nucleobase-containing compound metabolic process;GO:0022402//cell cycle process;GO:0044238//primary metabolic process;GO:0018205//peptidyl-lysine modification;GO:0009888//tissue development;GO:0050794//regulation of cellular process;GO:0019538//protein metabolic process;GO:0008152//metabolic process;GO:0009987//cellular process;GO:0006305//DNA al…
